# Supplementary material for: (E)-2-[(2,4-Dihy­droxy­benzyl­idene)aza­nium­yl]-3-(1H-indol-3-yl)propano­ate monohydrate
Source: Acta Crystallogr Sect E Struct Rep Online. 2011 Jul 23;67(Pt 8):o2113–4. doi: 10.1107/S1600536811028200 (PMC3213555; doi:10.1107/S1600536811028200)
Supplement: Supplementary file 1 [file e-67-o2113-sup1.cif]

##############################################################################
#                                                                            #
# This CIF contains the data in a paper accepted for publication in          #
# Acta Crystallographica Section E. It conforms to the requirements of       #
# Notes for Authors for Acta Crystallographica Section E, and has been       #
# peer reviewed under the auspices of the IUCr Commission on Journals.       #
#                                                                            #
# Full details of the Crystallographic Information File format               #
# are given in the paper "The Crystallographic Information File (CIF):       #
# a New Standard Archive File for Crystallography" by S. R. Hall, F. H.      #
# Allen and I. D. Brown [Acta Cryst. (1991), A47, 655-685].                  #
#                                                                            #
# The current version of the core CIF dictionary is obtainable from          #
# ftp://ftp.iucr.org/pub/cif_core.dic.                                       #
#                                                                            #
# Software is freely available for graphical display of the structure(s)     #
# in this CIF. For information consult the CIF software page                 #
# http://www.iucr.org/resources/cif/software.                                #
#                                                                            #
# This file may be used for bona fide research purposes within the           #
# scientific community so long as proper attribution is given to the journal # 
# article from which it was obtained.                                        #
#                                                                            #
##############################################################################
data_I
_audit_creation_method     SHELXL-97
_chemical_name_systematic
;
(<i>E</i>)-2-[(2,4-Dihydroxybenzylidene)azaniumyl]-3-(1<i>H</i>-indol-
3-yl)propanoate monohydrate
;
_chemical_name_common     ?
_chemical_formula_moiety     'C18 H16 N2 O4, H2 O'
_chemical_formula_sum     'C18 H18 N2 O5'
_chemical_formula_iupac     'C18 H16 N2 O4, H2 O'
_chemical_formula_weight     342.34
_chemical_melting_point     ?
_symmetry_cell_setting     orthorhombic
_symmetry_space_group_name_H-M     'P 21 21 21'
_symmetry_space_group_name_Hall     'P 2ac 2ab'
loop_
    _symmetry_equiv_pos_as_xyz
    'x, y, z'
    '-x+1/2, -y, z+1/2'
    '-x, y+1/2, -z+1/2'
    'x+1/2, -y+1/2, -z'
_cell_length_a     8.4214(3)
_cell_length_b     10.6787(4)
_cell_length_c     18.9554(8)
_cell_angle_alpha     90.00
_cell_angle_beta     90.00
_cell_angle_gamma     90.00
_cell_volume     1704.65(11)
_cell_formula_units_Z     4
_cell_measurement_reflns_used     6129
_cell_measurement_theta_min     2.65
_cell_measurement_theta_max     28.30
_cell_measurement_temperature     100(2)
_exptl_crystal_description     'block'
_exptl_crystal_colour     brown-yellow
_exptl_crystal_size_max     0.20
_exptl_crystal_size_mid     0.10
_exptl_crystal_size_min     0.10
_exptl_crystal_density_diffrn     1.334
_exptl_crystal_density_meas     ?
_exptl_crystal_density_method     'not measured'
_exptl_crystal_F_000     720
_exptl_absorpt_coefficient_mu     0.099
_exptl_absorpt_correction_type     multi-scan
_exptl_absorpt_process_details     '(SADABS; Sheldrick, 1996)'
_exptl_absorpt_correction_T_min     0.6184
_exptl_absorpt_correction_T_max     0.7457
_exptl_special_details
;
;
_diffrn_ambient_temperature     100(2)
_diffrn_radiation_type     MoK\a
_diffrn_radiation_wavelength     0.71073
_diffrn_radiation_source     'fine-focus sealed tube'
_diffrn_radiation_monochromator     graphite
_diffrn_measurement_device_type     'Bruker SMART APEXII CCD area-detector'
_diffrn_measurement_method     '\f and \w scans'
_diffrn_detector_area_resol_mean     ?
_diffrn_reflns_number     15797
_diffrn_reflns_av_R_equivalents     0.0348
_diffrn_reflns_av_sigmaI/netI     0.0293
_diffrn_reflns_theta_min     2.15
_diffrn_reflns_theta_max     27.50
_diffrn_reflns_theta_full     27.50
_diffrn_measured_fraction_theta_max     1.000
_diffrn_measured_fraction_theta_full     1.000
_diffrn_reflns_limit_h_min     -10
_diffrn_reflns_limit_h_max     10
_diffrn_reflns_limit_k_min     -13
_diffrn_reflns_limit_k_max     13
_diffrn_reflns_limit_l_min     -24
_diffrn_reflns_limit_l_max     24
_diffrn_standards_number     0
_diffrn_standards_interval_count     .
_diffrn_standards_interval_time     .
_diffrn_standards_decay_%     ?
_refine_special_details
;
Refinement of <i>F</i>^2^ against ALL reflections. The weighted <i>R</i>-factor
<i>wR</i> and goodness of fit <i>S</i> are based on <i>F</i>^2^, conventional
<i>R</i>-factors <i>R</i> are based on <i>F</i>, with <i>F</i> set to zero for
negative <i>F</i>^2^. The threshold expression of <i>F</i>^2^ >
\s(<i>F</i>^2^) is used only for calculating <i>R</i>-factors(gt) <i>etc</i>.
and is not relevant to the choice of reflections for refinement.
<i>R</i>-factors based on <i>F</i>^2^ are statistically about twice as large
as those based on <i>F</i>, and <i>R</i>- factors based on ALL data will be
even larger.
;
_reflns_number_total     3904
_reflns_number_gt     3587
_reflns_threshold_expression     I>2\s(I)
_refine_ls_structure_factor_coef     Fsqd
_refine_ls_matrix_type     full
_refine_ls_R_factor_all     0.0383
_refine_ls_R_factor_gt     0.0337
_refine_ls_wR_factor_gt     0.0822
_refine_ls_wR_factor_ref     0.0849
_refine_ls_goodness_of_fit_ref     1.027
_refine_ls_restrained_S_all     1.027
_refine_ls_number_reflns     3904
_refine_ls_number_parameters     244
_refine_ls_number_restraints     0
_refine_ls_hydrogen_treatment     mixed
_refine_ls_weighting_scheme     calc
_refine_ls_weighting_details
         'calc w=1/[\s^2^(Fo^2^)+(0.0474P)^2^+0.2857P] where P=(Fo^2^+2Fc^2^)/3'
_atom_sites_solution_hydrogens     geom
_atom_sites_solution_primary     direct
_atom_sites_solution_secondary     difmap
_refine_ls_shift/su_max     0.000
_refine_ls_shift/su_mean     0.000
_refine_diff_density_max     0.249
_refine_diff_density_min     -0.164
_refine_ls_extinction_method     none
_refine_ls_extinction_coef     ?
loop_
    _atom_type_symbol
    _atom_type_description
    _atom_type_scat_dispersion_real
    _atom_type_scat_dispersion_imag
    _atom_type_scat_source
    'C' 'C' 0.0033 0.0016
                         'International Tables Vol C Tables 4.2.6.8 and 6.1.1.4'
    'H' 'H' 0.0000 0.0000
                         'International Tables Vol C Tables 4.2.6.8 and 6.1.1.4'
    'O' 'O' 0.0106 0.0060
                         'International Tables Vol C Tables 4.2.6.8 and 6.1.1.4'
    'N' 'N' 0.0061 0.0033
                         'International Tables Vol C Tables 4.2.6.8 and 6.1.1.4'
_computing_data_collection     'APEX2 (Bruker, 2008)'
_computing_cell_refinement     'SAINT (Bruker, 2008)'
_computing_data_reduction     'SAINT (Bruker, 2008)'
_computing_structure_solution     'SHELXS97 (Sheldrick, 2008)'
_computing_structure_refinement     'SHELXL97 (Sheldrick, 2008)'
_computing_molecular_graphics     'SHELXTL (Sheldrick, 2008)'
_computing_publication_material     'publCIF (Westrip, 2010)'
loop_
    _atom_site_type_symbol
    _atom_site_label
    _atom_site_fract_x
    _atom_site_fract_y
    _atom_site_fract_z
    _atom_site_U_iso_or_equiv
    _atom_site_adp_type
    _atom_site_calc_flag
    _atom_site_refinement_flags
    _atom_site_occupancy
    _atom_site_symmetry_multiplicity
    _atom_site_disorder_assembly
    _atom_site_disorder_group
    O O4 0.45139(13) 0.65534(9) 0.31898(6) 0.0204(2) Uani d . 1 1 . .
    H H4 0.3667 0.6867 0.3036 0.031 Uiso calc R 1 1 . .
    O O2 0.19336(12) -0.24604(9) 0.26862(6) 0.0211(2) Uani d . 1 1 . .
    O O3 0.17010(12) 0.27877(9) 0.26869(6) 0.0235(2) Uani d . 1 1 . .
    H H3 0.0984 0.3300 0.2579 0.035 Uiso calc R 1 1 . .
    N N2 0.29712(15) 0.06525(11) 0.31452(6) 0.0170(2) Uani d . 1 1 . .
    C C16 0.43988(17) 0.53039(13) 0.31846(7) 0.0172(3) Uani d . 1 1 . .
    O O1 0.04987(13) -0.07062(10) 0.26999(7) 0.0294(3) Uani d . 1 1 . .
    C C18 0.55615(17) 0.33389(13) 0.34947(7) 0.0169(3) Uani d . 1 1 . .
    H H18 0.6416 0.2870 0.3689 0.020 Uiso calc R 1 1 . .
    C C17 0.56704(18) 0.46154(13) 0.34693(7) 0.0176(3) Uani d . 1 1 . .
    H H17 0.6590 0.5031 0.3641 0.021 Uiso calc R 1 1 . .
    C C15 0.30669(18) 0.47039(13) 0.29074(7) 0.0184(3) Uani d . 1 1 . .
    H H15 0.2236 0.5181 0.2701 0.022 Uiso calc R 1 1 . .
    C C13 0.42086(17) 0.26989(13) 0.32395(7) 0.0162(3) Uani d . 1 1 . .
    C C12 0.41503(17) 0.13809(13) 0.33109(7) 0.0161(3) Uani d . 1 1 . .
    H H12 0.5068 0.0987 0.3500 0.019 Uiso calc R 1 1 . .
    C C10 0.29777(18) -0.06908(12) 0.32974(7) 0.0172(3) Uani d . 1 1 . .
    H H10 0.4045 -0.1051 0.3186 0.021 Uiso calc R 1 1 . .
    C C11 0.17062(18) -0.13330(13) 0.28460(7) 0.0192(3) Uani d . 1 1 . .
    C C3 0.53472(19) -0.05160(14) 0.46542(7) 0.0207(3) Uani d . 1 1 . .
    C C14 0.29580(18) 0.34069(13) 0.29342(7) 0.0180(3) Uani d . 1 1 . .
    C C9 0.25679(18) -0.09299(14) 0.40849(7) 0.0211(3) Uani d . 1 1 . .
    H H9A 0.1471 -0.0642 0.4179 0.025 Uiso calc R 1 1 . .
    H H9B 0.2614 -0.1840 0.4181 0.025 Uiso calc R 1 1 . .
    N N1 0.47368(18) 0.12210(13) 0.52719(7) 0.0263(3) Uani d . 1 1 . .
    C C1 0.33771(19) 0.07978(15) 0.49523(8) 0.0249(3) Uani d . 1 1 . .
    H H1 0.2365 0.1185 0.4992 0.030 Uiso calc R 1 1 . .
    C C8 0.5967(2) 0.04331(15) 0.50975(8) 0.0231(3) Uani d . 1 1 . .
    C C7 0.7571(2) 0.04678(16) 0.52806(8) 0.0273(4) Uani d . 1 1 . .
    H H7 0.7982 0.1111 0.5575 0.033 Uiso calc R 1 1 . .
    C C4 0.6373(2) -0.14419(15) 0.43870(8) 0.0244(3) Uani d . 1 1 . .
    H H4A 0.5984 -0.2079 0.4083 0.029 Uiso calc R 1 1 . .
    C C6 0.85398(19) -0.04657(16) 0.50188(8) 0.0283(4) Uani d . 1 1 . .
    H H6 0.9633 -0.0471 0.5143 0.034 Uiso calc R 1 1 . .
    C C5 0.7951(2) -0.14071(17) 0.45741(8) 0.0279(3) Uani d . 1 1 . .
    H H5 0.8653 -0.2031 0.4399 0.033 Uiso calc R 1 1 . .
    C C2 0.36843(18) -0.02646(14) 0.45657(8) 0.0213(3) Uani d . 1 1 . .
    O O5 0.41346(18) 0.32658(13) 0.62788(7) 0.0344(3) Uani d . 1 1 . .
    H H2A 0.208(2) 0.0933(17) 0.2981(9) 0.023(4) Uiso d . 1 1 . .
    H H5B 0.410(3) 0.311(2) 0.6689(16) 0.055(8) Uiso d . 1 1 . .
    H H1A 0.476(3) 0.186(2) 0.5555(12) 0.041(6) Uiso d . 1 1 . .
    H H5A 0.387(4) 0.394(3) 0.6163(18) 0.083(11) Uiso d . 1 1 . .
loop_
    _atom_site_aniso_label
    _atom_site_aniso_U_11
    _atom_site_aniso_U_22
    _atom_site_aniso_U_33
    _atom_site_aniso_U_12
    _atom_site_aniso_U_13
    _atom_site_aniso_U_23
    O4 0.0223(5) 0.0114(5) 0.0276(5) 0.0001(4) -0.0034(5) -0.0001(4)
    O2 0.0241(5) 0.0119(5) 0.0274(5) -0.0006(4) -0.0056(4) -0.0014(4)
    O3 0.0216(5) 0.0120(5) 0.0369(6) 0.0004(4) -0.0124(5) 0.0013(4)
    N2 0.0185(6) 0.0117(5) 0.0208(6) 0.0010(5) -0.0045(5) 0.0001(4)
    C16 0.0220(7) 0.0119(6) 0.0176(6) -0.0012(5) 0.0018(6) -0.0001(5)
    O1 0.0251(6) 0.0147(5) 0.0484(7) 0.0010(4) -0.0173(5) -0.0028(5)
    C18 0.0151(7) 0.0157(7) 0.0199(6) 0.0019(6) -0.0013(5) -0.0006(5)
    C17 0.0184(7) 0.0149(7) 0.0196(6) -0.0024(6) -0.0010(5) -0.0024(5)
    C15 0.0207(7) 0.0141(7) 0.0204(6) 0.0023(6) -0.0031(6) 0.0020(5)
    C13 0.0188(7) 0.0122(6) 0.0177(6) 0.0001(5) 0.0000(5) -0.0017(5)
    C12 0.0172(7) 0.0145(7) 0.0166(6) 0.0019(5) -0.0003(5) -0.0013(5)
    C10 0.0189(7) 0.0101(6) 0.0226(7) 0.0007(5) -0.0029(6) 0.0005(5)
    C11 0.0216(7) 0.0136(7) 0.0225(7) -0.0024(6) -0.0040(6) 0.0029(5)
    C3 0.0255(8) 0.0201(7) 0.0165(6) -0.0034(6) -0.0016(6) 0.0037(6)
    C14 0.0193(7) 0.0152(7) 0.0194(6) 0.0000(6) -0.0028(5) -0.0009(5)
    C9 0.0217(7) 0.0181(7) 0.0235(7) -0.0021(6) -0.0009(6) 0.0018(6)
    N1 0.0332(8) 0.0243(7) 0.0215(6) -0.0028(6) 0.0001(6) -0.0055(5)
    C1 0.0275(8) 0.0253(8) 0.0218(7) -0.0003(7) 0.0020(6) 0.0003(6)
    C8 0.0306(8) 0.0233(8) 0.0155(6) -0.0035(6) 0.0001(6) 0.0019(6)
    C7 0.0330(9) 0.0309(9) 0.0180(7) -0.0082(7) -0.0047(6) -0.0011(6)
    C4 0.0295(8) 0.0217(8) 0.0221(7) -0.0003(7) -0.0034(6) 0.0000(6)
    C6 0.0234(8) 0.0387(9) 0.0227(7) -0.0054(7) -0.0050(6) 0.0013(7)
    C5 0.0285(9) 0.0294(8) 0.0257(8) 0.0024(7) -0.0012(6) -0.0017(6)
    C2 0.0243(8) 0.0213(8) 0.0184(7) -0.0048(6) 0.0002(6) 0.0031(6)
    O5 0.0503(8) 0.0244(7) 0.0286(7) -0.0047(6) 0.0015(6) 0.0015(5)
_geom_special_details
;
All e.s.d.'s (except the e.s.d. in the dihedral angle between two l.s. planes)
are estimated using the full covariance matrix. The cell e.s.d.'s are taken
into account individually in the estimation of e.s.d.'s in distances, angles
and torsion angles; correlations between e.s.d.'s in cell parameters are only
used when they are defined by crystal symmetry. An approximate (isotropic)
treatment of cell e.s.d.'s is used for estimating e.s.d.'s involving l.s.
planes.
;
loop_
    _geom_bond_atom_site_label_1
    _geom_bond_atom_site_label_2
    _geom_bond_site_symmetry_2
    _geom_bond_distance
    _geom_bond_publ_flag
    O4 C16 . 1.3379(17) ?
    O4 H4 . 0.8400 ?
    O2 C11 . 1.2562(18) ?
    O3 C14 . 1.3333(17) ?
    O3 H3 . 0.8400 ?
    N2 C12 . 1.2999(18) ?
    N2 C10 . 1.4631(17) ?
    N2 H2A . 0.87(2) ?
    C16 C15 . 1.395(2) ?
    C16 C17 . 1.407(2) ?
    O1 C11 . 1.2485(18) ?
    C18 C17 . 1.367(2) ?
    C18 C13 . 1.4139(19) ?
    C18 H18 . 0.9500 ?
    C17 H17 . 0.9500 ?
    C15 C14 . 1.3890(19) ?
    C15 H15 . 0.9500 ?
    C13 C12 . 1.4148(19) ?
    C13 C14 . 1.420(2) ?
    C12 H12 . 0.9500 ?
    C10 C11 . 1.5327(19) ?
    C10 C9 . 1.553(2) ?
    C10 H10 . 1.0000 ?
    C3 C4 . 1.407(2) ?
    C3 C8 . 1.416(2) ?
    C3 C2 . 1.436(2) ?
    C9 C2 . 1.490(2) ?
    C9 H9A . 0.9900 ?
    C9 H9B . 0.9900 ?
    N1 C1 . 1.372(2) ?
    N1 C8 . 1.375(2) ?
    N1 H1A . 0.87(2) ?
    C1 C2 . 1.375(2) ?
    C1 H1 . 0.9500 ?
    C8 C7 . 1.395(2) ?
    C7 C6 . 1.380(3) ?
    C7 H7 . 0.9500 ?
    C4 C5 . 1.376(2) ?
    C4 H4A . 0.9500 ?
    C6 C5 . 1.403(2) ?
    C6 H6 . 0.9500 ?
    C5 H5 . 0.9500 ?
    O5 H5B . 0.80(3) ?
    O5 H5A . 0.78(3) ?
loop_
    _geom_angle_atom_site_label_1
    _geom_angle_atom_site_label_2
    _geom_angle_atom_site_label_3
    _geom_angle_site_symmetry_1
    _geom_angle_site_symmetry_3
    _geom_angle
    _geom_angle_publ_flag
    C16 O4 H4 . . 109.5 ?
    C14 O3 H3 . . 109.5 ?
    C12 N2 C10 . . 122.42(12) ?
    C12 N2 H2A . . 122.9(12) ?
    C10 N2 H2A . . 114.4(12) ?
    O4 C16 C15 . . 121.28(13) ?
    O4 C16 C17 . . 117.60(13) ?
    C15 C16 C17 . . 121.11(12) ?
    C17 C18 C13 . . 121.60(14) ?
    C17 C18 H18 . . 119.2 ?
    C13 C18 H18 . . 119.2 ?
    C18 C17 C16 . . 118.93(13) ?
    C18 C17 H17 . . 120.5 ?
    C16 C17 H17 . . 120.5 ?
    C14 C15 C16 . . 119.83(13) ?
    C14 C15 H15 . . 120.1 ?
    C16 C15 H15 . . 120.1 ?
    C18 C13 C12 . . 118.43(13) ?
    C18 C13 C14 . . 118.68(12) ?
    C12 C13 C14 . . 122.89(13) ?
    N2 C12 C13 . . 126.78(13) ?
    N2 C12 H12 . . 116.6 ?
    C13 C12 H12 . . 116.6 ?
    N2 C10 C11 . . 109.03(11) ?
    N2 C10 C9 . . 110.48(11) ?
    C11 C10 C9 . . 107.92(11) ?
    N2 C10 H10 . . 109.8 ?
    C11 C10 H10 . . 109.8 ?
    C9 C10 H10 . . 109.8 ?
    O1 C11 O2 . . 125.77(13) ?
    O1 C11 C10 . . 116.93(12) ?
    O2 C11 C10 . . 117.20(12) ?
    C4 C3 C8 . . 119.35(15) ?
    C4 C3 C2 . . 133.49(15) ?
    C8 C3 C2 . . 107.15(14) ?
    O3 C14 C15 . . 122.29(13) ?
    O3 C14 C13 . . 117.91(12) ?
    C15 C14 C13 . . 119.80(13) ?
    C2 C9 C10 . . 111.67(12) ?
    C2 C9 H9A . . 109.3 ?
    C10 C9 H9A . . 109.3 ?
    C2 C9 H9B . . 109.3 ?
    C10 C9 H9B . . 109.3 ?
    H9A C9 H9B . . 107.9 ?
    C1 N1 C8 . . 108.72(13) ?
    C1 N1 H1A . . 123.3(15) ?
    C8 N1 H1A . . 127.9(15) ?
    N1 C1 C2 . . 110.49(14) ?
    N1 C1 H1 . . 124.8 ?
    C2 C1 H1 . . 124.8 ?
    N1 C8 C7 . . 130.80(15) ?
    N1 C8 C3 . . 107.65(14) ?
    C7 C8 C3 . . 121.55(15) ?
    C6 C7 C8 . . 117.62(15) ?
    C6 C7 H7 . . 121.2 ?
    C8 C7 H7 . . 121.2 ?
    C5 C4 C3 . . 118.77(15) ?
    C5 C4 H4A . . 120.6 ?
    C3 C4 H4A . . 120.6 ?
    C7 C6 C5 . . 121.64(15) ?
    C7 C6 H6 . . 119.2 ?
    C5 C6 H6 . . 119.2 ?
    C4 C5 C6 . . 121.05(16) ?
    C4 C5 H5 . . 119.5 ?
    C6 C5 H5 . . 119.5 ?
    C1 C2 C3 . . 105.99(14) ?
    C1 C2 C9 . . 126.92(14) ?
    C3 C2 C9 . . 126.72(14) ?
    H5B O5 H5A . . 117(3) ?
loop_
    _geom_torsion_atom_site_label_1
    _geom_torsion_atom_site_label_2
    _geom_torsion_atom_site_label_3
    _geom_torsion_atom_site_label_4
    _geom_torsion_site_symmetry_1
    _geom_torsion_site_symmetry_2
    _geom_torsion_site_symmetry_3
    _geom_torsion_site_symmetry_4
    _geom_torsion
    _geom_torsion_publ_flag
    C13 C18 C17 C16 . . . . 0.3(2) ?
    O4 C16 C17 C18 . . . . 177.64(13) ?
    C15 C16 C17 C18 . . . . -2.3(2) ?
    O4 C16 C15 C14 . . . . -177.57(14) ?
    C17 C16 C15 C14 . . . . 2.4(2) ?
    C17 C18 C13 C12 . . . . -177.31(14) ?
    C17 C18 C13 C14 . . . . 1.6(2) ?
    C10 N2 C12 C13 . . . . -174.50(13) ?
    C18 C13 C12 N2 . . . . 175.73(14) ?
    C14 C13 C12 N2 . . . . -3.2(2) ?
    C12 N2 C10 C11 . . . . -162.62(12) ?
    C12 N2 C10 C9 . . . . 78.95(17) ?
    N2 C10 C11 O1 . . . . -31.31(18) ?
    C9 C10 C11 O1 . . . . 88.72(15) ?
    N2 C10 C11 O2 . . . . 152.17(13) ?
    C9 C10 C11 O2 . . . . -87.79(16) ?
    C16 C15 C14 O3 . . . . 178.95(13) ?
    C16 C15 C14 C13 . . . . -0.4(2) ?
    C18 C13 C14 O3 . . . . 179.05(12) ?
    C12 C13 C14 O3 . . . . -2.1(2) ?
    C18 C13 C14 C15 . . . . -1.5(2) ?
    C12 C13 C14 C15 . . . . 177.34(14) ?
    N2 C10 C9 C2 . . . . -57.03(16) ?
    C11 C10 C9 C2 . . . . -176.14(12) ?
    C8 N1 C1 C2 . . . . -0.01(18) ?
    C1 N1 C8 C7 . . . . 179.16(16) ?
    C1 N1 C8 C3 . . . . -0.11(17) ?
    C4 C3 C8 N1 . . . . 178.89(13) ?
    C2 C3 C8 N1 . . . . 0.19(16) ?
    C4 C3 C8 C7 . . . . -0.5(2) ?
    C2 C3 C8 C7 . . . . -179.16(14) ?
    N1 C8 C7 C6 . . . . -179.74(15) ?
    C3 C8 C7 C6 . . . . -0.6(2) ?
    C8 C3 C4 C5 . . . . 0.9(2) ?
    C2 C3 C4 C5 . . . . 179.23(16) ?
    C8 C7 C6 C5 . . . . 1.1(2) ?
    C3 C4 C5 C6 . . . . -0.4(2) ?
    C7 C6 C5 C4 . . . . -0.6(3) ?
    N1 C1 C2 C3 . . . . 0.13(17) ?
    N1 C1 C2 C9 . . . . -173.23(14) ?
    C4 C3 C2 C1 . . . . -178.63(16) ?
    C8 C3 C2 C1 . . . . -0.20(16) ?
    C4 C3 C2 C9 . . . . -5.2(3) ?
    C8 C3 C2 C9 . . . . 173.18(14) ?
    C10 C9 C2 C1 . . . . 105.32(17) ?
    C10 C9 C2 C3 . . . . -66.71(19) ?
loop_
    _geom_hbond_atom_site_label_D
    _geom_hbond_atom_site_label_H
    _geom_hbond_atom_site_label_A
    _geom_hbond_site_symmetry_A
    _geom_hbond_distance_DH
    _geom_hbond_distance_HA
    _geom_hbond_distance_DA
    _geom_hbond_angle_DHA
    O4 H4 O2 1_565 0.84 1.76 2.5966(15) 177.9
    O3 H3 O1 3 0.84 1.72 2.5605(15) 175.8
    O3 H3 O2 3 0.84 2.64 3.1526(14) 121.1
    N2 H2A O3 . 0.87(2) 2.082(19) 2.6642(15) 123.9(16)
    O5 H5B O2 2 0.80(3) 2.19(3) 2.9438(17) 157(2)
    N1 H1A O5 . 0.87(2) 2.10(2) 2.9441(19) 164(2)
data_global
_journal_date_recd_electronic     2011-06-17
_journal_date_accepted     2011-07-14
_journal_name_full     'Acta Crystallographica, Section E'
_journal_year     2011
_journal_volume     67
_journal_issue      8
_journal_page_first     o2113
_journal_page_last     o2114
_journal_paper_category     QO
_journal_coeditor_code     ZS2121
_publ_contact_author_name     'Siang Guan Teoh'
_publ_contact_author_address
;
School of Chemical Sciences, Universiti Sains Malaysia, Minden, Penang,
Malaysia,
;
_publ_contact_author_email     'sgteoh@usm.my'
_publ_contact_author_fax     ?
_publ_contact_author_phone     ?
_publ_section_title
;\
(<i>E</i>)-2-[(2,4-Dihydroxybenzylidene)azaniumyl]-3-(1<i>H</i>-indol-3-yl)\
propanoate monohydrate
;
loop_
    _publ_author_name
    _publ_author_footnote
    _publ_author_address
    'Ba-Salamah, Salah Ahmed' .
;
School of Chemical Sciences, Universiti Sains Malaysia, Minden, Penang,
Malaysia
;
    'Eltayeb, Naser Eltaher' .
;
School of Chemical Sciences, Universiti Sains Malaysia, Minden, Penang,
Malaysia
and
Department of Chemistry, International University of Africa, Sudan
;
    'Teoh, Siang Guan'
;
;
;
School of Chemical Sciences, Universiti Sains Malaysia, Minden, Penang,
Malaysia
;
    'Lo, Kong Mun' .
;
Chemistry Department, Faculty of Science,
University of Malaya, Malaysia
;
