# Supplementary material for: (E)-2-[(2,4-Dihy­droxy­benzyl­idene)aza­nium­yl]-3-(1H-indol-3-yl)propano­ate monohydrate
Source: Acta Crystallogr Sect E Struct Rep Online. 2011 Jul 23;67(Pt 8):o2113–4. doi: 10.1107/S1600536811028200 (PMC3213555; doi:10.1107/S1600536811028200)
Supplement: Supplementary file 2 [file e-67-o2113-Isup2.hkl]

# 
# h,k,l, Fc-squared, Fo-squared, sigma(Fo-squared) and status flag 
# 
data_I
_shelx_title ' sAL2_0m in P2(1)2(1)2(1)' 
_shelx_refln_list_code          4 
_shelx_F_calc_maximum      131.29 
_exptl_crystal_F_000       720.00 
_reflns_d_resolution_high  0.7696 
 
loop_ 
 _symmetry_equiv_pos_as_xyz 
 'x, y, z' 
 '-x+1/2, -y, z+1/2' 
 '-x, y+1/2, -z+1/2' 
 'x+1/2, -y+1/2, -z' 
 
_cell_length_a     8.4214 
_cell_length_b    10.6787 
_cell_length_c    18.9554 
_cell_angle_alpha  90.000 
_cell_angle_beta   90.000 
_cell_angle_gamma  90.000 
 
_shelx_F_squared_multiplier     1.000 
 
loop_ 
 _refln_index_h 
 _refln_index_k 
 _refln_index_l 
 _refln_F_squared_calc 
 _refln_F_squared_meas 
 _refln_F_squared_sigma 
 _refln_observed_status 
   2   0   0      552.39      455.75      9.21 o 
   4   0   0       28.85       19.03      3.19 o 
   6   0   0       48.40       45.44      4.37 o 
   8   0   0     2003.80     1994.15     49.14 o 
  10   0   0       41.73       50.09     11.56 o 
   1   1   0       17.10       14.74      1.15 o 
   2   1   0     2258.64     2316.41     30.33 o 
   3   1   0       62.28       47.90      1.74 o 
   4   1   0        0.51        0.13      1.24 o 
   5   1   0        3.19       -1.68      3.11 o 
   6   1   0       21.51       12.02      1.91 o 
   7   1   0       47.74       45.28      2.81 o 
   8   1   0      109.69      117.44      5.67 o 
   9   1   0        3.14        3.71      4.67 o 
  10   1   0       11.29        5.93      5.18 o 
   0   2   0     5233.31     5863.37    177.17 o 
   1   2   0     2872.25     2722.24     38.21 o 
   2   2   0        6.15        1.73      4.16 o 
   3   2   0       84.49       86.93      4.45 o 
   4   2   0      276.39      245.97      8.45 o 
   5   2   0      297.07      277.38      7.88 o 
   6   2   0       57.05       52.06      2.89 o 
   7   2   0       39.69       40.73      4.02 o 
   8   2   0       66.51       61.12      4.79 o 
   9   2   0      189.07      211.77      7.40 o 
  10   2   0       61.79       78.14      7.46 o 
   1   3   0      893.08      914.49     13.51 o 
   2   3   0       39.39       37.23      2.44 o 
   3   3   0      237.99      205.65      5.48 o 
   4   3   0      196.51      227.84      6.13 o 
   5   3   0      178.52      193.84      6.03 o 
   6   3   0       62.29       49.42      3.95 o 
   7   3   0        0.12        1.50      3.05 o 
   8   3   0      582.25      585.84     13.32 o 
   9   3   0       20.65       26.04      4.33 o 
  10   3   0        1.86        8.12      8.66 o 
   0   4   0      683.96      557.56     14.36 o 
   1   4   0     1198.68     1323.66     19.63 o 
   2   4   0      386.41      396.71      6.95 o 
   3   4   0        1.17       -2.99      1.99 o 
   4   4   0      401.77      480.76     10.16 o 
   5   4   0      515.02      491.66     10.72 o 
   6   4   0       22.25       22.75      3.57 o 
   7   4   0       12.02        4.46      3.40 o 
   8   4   0       19.37       13.71      3.83 o 
   9   4   0       10.77       11.79      4.10 o 
  10   4   0        9.24       13.24      4.49 o 
   1   5   0     4852.79     5415.84     76.96 o 
   2   5   0      686.33      692.27     12.11 o 
   3   5   0       88.51       96.98      4.29 o 
   4   5   0        0.44       -3.28      2.19 o 
   5   5   0      165.39      159.86      7.63 o 
   6   5   0     1597.32     1514.14     27.26 o 
   7   5   0      145.56      119.97      6.20 o 
   8   5   0        7.16        6.92      3.78 o 
   9   5   0       57.29       54.84      5.42 o 
  10   5   0       12.20       19.23      6.09 o 
   0   6   0       52.17       76.45      4.00 o 
   1   6   0      466.32      527.87      9.22 o 
   2   6   0     1252.97     1334.67     20.25 o 
   3   6   0      439.22      470.70     10.24 o 
   4   6   0      251.73      247.00      8.37 o 
   5   6   0       20.02       24.96      3.72 o 
   6   6   0      143.99      131.50      6.30 o 
   7   6   0      151.45      130.34      6.62 o 
   8   6   0        0.57        5.56      3.83 o 
   9   6   0        1.38        5.78      4.19 o 
   1   7   0      542.02      630.08     10.85 o 
   2   7   0     1011.06     1056.58     18.44 o 
   3   7   0      423.94      448.07     11.54 o 
   4   7   0      551.94      549.90     12.25 o 
   5   7   0      115.17      112.84      6.41 o 
   6   7   0        0.00       -4.23      3.35 o 
   7   7   0       76.98       67.37      5.43 o 
   8   7   0       69.75       63.84      5.65 o 
   9   7   0       15.44       17.02      4.91 o 
   0   8   0      270.87      270.42      8.19 o 
   1   8   0       78.71       78.50      3.55 o 
   2   8   0       45.86       42.40      5.72 o 
   3   8   0      457.24      467.17     17.62 o 
   4   8   0       46.97       41.69      9.20 o 
   5   8   0      235.50      241.11     10.65 o 
   6   8   0      133.76      137.91      7.63 o 
   7   8   0       63.50       65.46      5.55 o 
   8   8   0        5.42        1.17      4.14 o 
   1   9   0       27.47       29.25      2.91 o 
   2   9   0        7.22        7.19      3.57 o 
   3   9   0        4.33        0.83      3.34 o 
   4   9   0      761.98      739.50     20.50 o 
   5   9   0       32.26       27.74      4.42 o 
   6   9   0        7.19       11.49      4.58 o 
   7   9   0       58.00       63.45      5.66 o 
   8   9   0       51.69       55.02      5.85 o 
   0  10   0     3786.71     3475.33     65.82 o 
   1  10   0       44.08       38.73      3.14 o 
   2  10   0        8.40       14.48      3.86 o 
   3  10   0        9.61        4.65      4.81 o 
   4  10   0        3.04        4.06      3.26 o 
   5  10   0       32.89       31.58      5.09 o 
   6  10   0       29.84       29.82      4.72 o 
   7  10   0       12.51       10.80      4.53 o 
   1  11   0      395.27      373.35      9.97 o 
   2  11   0      363.40      350.36     12.17 o 
   3  11   0       16.85       16.67      5.20 o 
   4  11   0       26.33       18.46      5.86 o 
   5  11   0       12.87       11.51      4.72 o 
   6  11   0        0.56       -1.63      4.71 o 
   0  12   0        7.85        8.26      8.44 o 
   1  12   0      132.25      155.29      7.80 o 
   2  12   0       46.48       51.95      5.02 o 
   3  12   0      170.62      158.56      8.56 o 
   4  12   0       61.78       74.97      8.98 o 
   5  12   0       58.87       43.08      9.13 o 
   1  13   0       35.31       31.75      6.97 o 
   2  13   0       14.88       19.40      4.54 o 
   3  13   0       52.27       59.76      5.86 o 
   1   0   1     4375.83     3755.89     46.19 o 
   2   0   1     4382.31     4237.30     54.14 o 
   3   0   1      383.22      312.55      5.09 o 
   4   0   1      593.21      707.64     10.29 o 
   5   0   1       64.85       63.77      2.35 o 
   6   0   1      215.90      224.38      4.44 o 
   7   0   1     1036.93     1024.55     13.45 o 
   8   0   1       37.27       58.14      9.73 o 
   9   0   1       18.25       17.71      4.23 o 
  10   0   1       11.70       20.09      7.14 o 
 -10   1   1       12.12       16.37      8.44 o 
  -9   1   1      117.20      103.29      7.49 o 
  -8   1   1      338.75      333.76      8.29 o 
  -7   1   1      294.86      272.22      6.00 o 
  -6   1   1      265.51      246.73      6.40 o 
  -5   1   1      729.57      739.42     10.30 o 
  -4   1   1      209.04      221.67      4.06 o 
  -3   1   1      601.52      491.52      6.80 o 
  -2   1   1     1465.62     1362.00     17.72 o 
  -1   1   1      754.74      771.73     11.47 o 
   0   1   1      520.64      490.70      8.86 o 
   1   1   1      753.79      766.84     12.24 o 
   2   1   1     1466.39     1391.22     18.81 o 
   3   1   1      601.17      489.32      6.81 o 
   4   1   1      209.26      222.97      4.06 o 
   5   1   1      730.15      745.01     10.29 o 
   6   1   1      265.19      245.77      5.34 o 
   7   1   1      294.72      272.13      5.58 o 
   8   1   1      338.28      325.44      8.47 o 
   9   1   1      117.45       98.50      7.43 o 
  10   1   1       12.15       24.62      5.63 o 
 -10   2   1       29.36       42.01      6.30 o 
  -9   2   1       34.33       43.42      4.39 o 
  -8   2   1      111.76      108.02      5.73 o 
  -7   2   1      666.57      639.91     13.55 o 
  -6   2   1      272.14      272.40      6.44 o 
  -5   2   1     1192.81     1252.51     19.68 o 
  -4   2   1     1963.98     2065.11     31.00 o 
  -3   2   1     5531.91     5726.81     90.87 o 
  -2   2   1     1878.47     1836.64     30.10 o 
  -1   2   1     1079.91     1040.83     14.35 o 
   0   2   1     4885.86     5246.02     73.16 o 
   1   2   1     1080.22     1033.88     24.92 o 
   2   2   1     1877.85     1866.19     30.14 o 
   3   2   1     5526.36     5724.06     90.84 o 
   4   2   1     1963.99     2060.82     30.97 o 
   5   2   1     1192.22     1227.01     19.62 o 
   6   2   1      271.89      263.06      6.40 o 
   7   2   1      666.62      644.56     13.49 o 
   8   2   1      111.82      114.40      6.25 o 
   9   2   1       34.39       35.30      4.06 o 
  10   2   1       29.31       42.26      6.31 o 
 -10   3   1       75.16       67.81      9.97 o 
  -9   3   1       50.50       48.61      4.94 o 
  -8   3   1       19.53       18.34      3.90 o 
  -7   3   1      174.13      172.71      7.40 o 
  -6   3   1       16.33       17.53      3.22 o 
  -5   3   1      298.40      332.18      8.63 o 
  -4   3   1      409.30      433.64      9.32 o 
  -3   3   1     2076.09     2198.36     37.11 o 
  -2   3   1       77.39       69.09      3.02 o 
  -1   3   1      447.18      492.39      7.78 o 
   0   3   1       56.91       75.43      2.94 o 
   1   3   1      447.76      486.29     11.20 o 
   2   3   1       77.33       70.89      3.11 o 
   3   3   1     2076.99     2243.47     36.48 o 
   4   3   1      408.99      404.70      7.55 o 
   5   3   1      298.04      315.30     12.24 o 
   6   3   1       16.42       17.58      3.34 o 
   7   3   1      174.39      169.31      6.52 o 
   8   3   1       19.58       20.25      3.84 o 
   9   3   1       50.32       51.45      4.85 o 
  10   3   1       75.07       81.37      7.73 o 
 -10   4   1       18.17       23.99      6.25 o 
  -9   4   1       12.24       10.43      4.07 o 
  -8   4   1       24.91       24.12      5.69 o 
  -7   4   1      236.84      224.68      7.54 o 
  -6   4   1      663.34      698.45     14.27 o 
  -5   4   1      313.17      309.27      8.00 o 
  -4   4   1       83.75       99.93      4.39 o 
  -3   4   1      505.41      543.61     10.80 o 
  -2   4   1     1424.08     1435.33     21.18 o 
  -1   4   1      164.58      200.37      4.31 o 
   0   4   1      332.51      414.70      7.94 o 
   1   4   1      165.24      200.12      4.34 o 
   2   4   1     1423.94     1438.08     24.28 o 
   3   4   1      506.31      541.79     10.78 o 
   4   4   1       83.72       92.38      4.27 o 
   5   4   1      313.51      295.93      7.82 o 
   6   4   1      664.38      677.65     14.17 o 
   7   4   1      237.18      219.28      7.49 o 
   8   4   1       24.83       22.30      4.08 o 
   9   4   1       12.07       13.81      4.23 o 
  10   4   1       18.15        6.56      4.23 o 
 -10   5   1       17.61       21.44      5.88 o 
  -9   5   1       36.38       32.98      4.82 o 
  -8   5   1      217.87      199.86      7.81 o 
  -7   5   1       99.90       93.28      6.04 o 
  -6   5   1       72.87       68.52      4.89 o 
  -5   5   1       44.23       44.63      3.97 o 
  -4   5   1       60.25       64.63      3.94 o 
  -3   5   1       55.18       54.90      3.42 o 
  -2   5   1     1171.32     1188.68     17.63 o 
  -1   5   1      972.36     1077.79     16.53 o 
   0   5   1       11.71       19.85      1.85 o 
   1   5   1      971.93     1082.56     16.56 o 
   2   5   1     1172.94     1157.41     19.24 o 
   3   5   1       55.12       54.41      3.36 o 
   4   5   1       60.37       61.73      3.84 o 
   5   5   1       44.23       49.86      5.18 o 
   6   5   1       72.85       60.29      4.62 o 
   7   5   1       99.78      106.36      5.83 o 
   8   5   1      217.78      207.01      7.82 o 
   9   5   1       36.47       37.20      5.76 o 
  10   5   1       17.75       25.17      4.97 o 
  -9   6   1      211.16      203.33      8.50 o 
  -8   6   1       94.12       92.61      6.08 o 
  -7   6   1      125.81      114.69      6.32 o 
  -6   6   1       35.59       35.29      4.15 o 
  -5   6   1      117.31      111.99      5.64 o 
  -4   6   1      191.95      195.96      7.73 o 
  -3   6   1       14.09       12.81      1.89 o 
  -2   6   1      121.31      130.48      3.82 o 
  -1   6   1     1501.15     1679.93     25.20 o 
   0   6   1     1058.11     1205.49     16.82 o 
   1   6   1     1499.86     1687.45     25.18 o 
   2   6   1      120.87      126.82      5.20 o 
   3   6   1       14.15       13.41      2.73 o 
   4   6   1      192.05      190.03      8.96 o 
   5   6   1      117.30      108.34      5.56 o 
   6   6   1       35.78       33.27      4.08 o 
   7   6   1      125.38      118.05      6.38 o 
   8   6   1       94.28       88.01      6.07 o 
   9   6   1      210.77      199.37      8.36 o 
  -9   7   1        9.09       17.70      4.82 o 
  -8   7   1       33.64       30.93      4.84 o 
  -7   7   1      175.23      164.81      8.98 o 
  -6   7   1      489.91      448.63     11.32 o 
  -5   7   1      638.25      635.00     13.72 o 
  -4   7   1     1665.91     1630.77     28.64 o 
  -3   7   1     2096.36     1975.53     34.08 o 
  -2   7   1      446.91      491.20      8.85 o 
  -1   7   1      124.31      138.85      4.33 o 
   0   7   1        0.20       -0.04      1.63 o 
   1   7   1      124.38      142.47      4.33 o 
   2   7   1      446.61      469.55      9.76 o 
   3   7   1     2096.42     2022.78     38.18 o 
   4   7   1     1664.71     1594.79     28.55 o 
   5   7   1      638.82      616.13     16.81 o 
   6   7   1      489.90      449.26     11.27 o 
   7   7   1      175.40      174.80     10.78 o 
   8   7   1       33.58       24.80      4.65 o 
   9   7   1        9.04       15.67      4.80 o 
  -8   8   1        5.95        8.45      4.29 o 
  -7   8   1       68.29       63.05      5.56 o 
  -6   8   1      155.50      144.31      7.07 o 
  -5   8   1     1144.10     1080.28     21.15 o 
  -4   8   1      450.06      435.18     17.75 o 
  -3   8   1      720.21      693.08     18.94 o 
  -2   8   1      269.24      264.04      6.97 o 
  -1   8   1       44.62       49.95      3.03 o 
   0   8   1      420.93      444.70      7.94 o 
   1   8   1       44.74       48.61      3.41 o 
   2   8   1      269.02      257.54      6.82 o 
   3   8   1      720.77      673.54     21.21 o 
   4   8   1      450.16      427.83     16.37 o 
   5   8   1     1143.13     1104.26     21.22 o 
   6   8   1      155.26      156.28      6.99 o 
   7   8   1       68.19       67.86      5.63 o 
   8   8   1        5.92        8.55      4.23 o 
  -8   9   1      111.24      129.97      7.69 o 
  -7   9   1       94.45       96.48      6.55 o 
  -6   9   1      247.86      221.79      8.35 o 
  -5   9   1       15.75       19.91      3.98 o 
  -4   9   1      192.71      191.45      9.80 o 
  -3   9   1       24.96       14.39      4.04 o 
  -2   9   1       13.60       10.26      3.61 o 
  -1   9   1       76.50       76.39      3.88 o 
   0   9   1       70.60       86.47      3.76 o 
   1   9   1       76.08       75.79      3.83 o 
   2   9   1       13.47        3.98      3.54 o 
   3   9   1       25.18       24.88      4.09 o 
   4   9   1      192.39      185.26     11.09 o 
   5   9   1       15.78       16.80      3.96 o 
   6   9   1      248.52      225.30      8.30 o 
   7   9   1       94.37      101.49      6.66 o 
   8   9   1      111.40      120.26      7.46 o 
  -7  10   1      121.62      129.04      7.53 o 
  -6  10   1      151.54      147.37      7.64 o 
  -5  10   1      128.66      125.52      7.71 o 
  -4  10   1      181.83      168.17      9.53 o 
  -3  10   1       25.56       23.19      4.55 o 
  -2  10   1      174.64      169.11      7.61 o 
  -1  10   1      281.05      254.01      9.31 o 
   0  10   1      232.02      224.48      6.24 o 
   1  10   1      281.11      238.46      7.68 o 
   2  10   1      174.35      155.30     10.28 o 
   3  10   1       25.73       22.16      4.66 o 
   4  10   1      181.43      173.03      9.54 o 
   5  10   1      128.81      125.61      7.76 o 
   6  10   1      151.57      135.19      7.33 o 
   7  10   1      121.69      126.70      7.57 o 
  -6  11   1       25.35       18.86      5.33 o 
  -5  11   1       79.84       73.53      6.81 o 
  -4  11   1       56.70       45.21      5.48 o 
  -3  11   1       86.44       91.42      6.66 o 
  -2  11   1       49.72       40.80      5.02 o 
  -1  11   1      111.38      120.54      6.27 o 
   0  11   1        1.12       -2.77      2.44 o 
   1  11   1      110.99      128.58      6.32 o 
   2  11   1       49.91       51.07      5.28 o 
   3  11   1       85.90       80.92      6.37 o 
   4  11   1       56.42       50.91      6.51 o 
   5  11   1       80.25       79.82      6.80 o 
   6  11   1       25.39       26.00      5.90 o 
  -5  12   1       69.79       71.05      8.30 o 
  -4  12   1       15.06       16.76      5.14 o 
  -3  12   1       23.43       32.61      7.86 o 
  -2  12   1       23.11       25.97      4.38 o 
  -1  12   1      113.49      105.11      6.28 o 
   0  12   1      181.03      168.82     10.96 o 
   1  12   1      113.59      106.24      6.19 o 
   2  12   1       23.15       32.18      4.40 o 
   3  12   1       23.34       20.01      4.83 o 
   4  12   1       15.01       11.61      4.75 o 
   5  12   1       69.92       68.51      7.96 o 
  -3  13   1      141.15      154.12      9.14 o 
  -2  13   1       13.25       14.07      5.67 o 
  -1  13   1      124.61      131.24     16.61 o 
   0  13   1        2.34        1.67      6.88 o 
   1  13   1      124.72      132.12     10.31 o 
   2  13   1       13.29       21.06      4.45 o 
   3  13   1      140.76      152.20      7.82 o 
   0   0   2     3055.57     2962.88     62.15 o 
   1   0   2     8272.85     7811.49    103.22 o 
   2   0   2      173.08      147.00      3.31 o 
   3   0   2     2347.61     2414.08     31.47 o 
   4   0   2       61.46       69.54      2.51 o 
   5   0   2       90.50       85.44      2.69 o 
   6   0   2        1.92       -0.09      1.61 o 
   7   0   2       25.08       23.70      2.55 o 
   8   0   2     2845.13     2724.16     41.95 o 
   9   0   2       91.94       99.14      6.20 o 
  10   0   2      145.19      140.68     11.42 o 
 -10   1   2       72.97       72.17      7.26 o 
  -9   1   2        8.04       17.43      5.09 o 
  -8   1   2      610.48      588.79     13.68 o 
  -7   1   2      166.10      153.97      4.37 o 
  -6   1   2      126.59      112.85      3.46 o 
  -5   1   2      265.82      288.43      5.09 o 
  -4   1   2      628.58      620.33      8.68 o 
  -3   1   2      303.25      310.32      5.02 o 
  -2   1   2     2373.27     2315.09     29.34 o 
  -1   1   2     1559.08     1472.35     21.11 o 
   0   1   2     1421.70     1421.12     18.90 o 
   1   1   2     1556.41     1436.73     26.79 o 
   2   1   2     2373.72     2312.06     32.12 o 
   3   1   2      303.03      318.33      6.44 o 
   4   1   2      628.47      635.81      8.70 o 
   5   1   2      266.05      291.07      5.14 o 
   6   1   2      126.78      111.29      3.47 o 
   7   1   2      166.10      153.12      4.58 o 
   8   1   2      609.70      585.01     16.00 o 
   9   1   2        7.96       11.71      4.85 o 
  10   1   2       73.13       84.50      7.45 o 
 -10   2   2      102.35      120.64     15.81 o 
  -9   2   2      100.98      105.19      6.33 o 
  -8   2   2       93.46       83.44      5.26 o 
  -7   2   2       12.21        6.44      4.18 o 
  -6   2   2      136.38      126.66      3.85 o 
  -5   2   2      131.64      132.43      7.45 o 
  -4   2   2     3119.97     3148.84     41.61 o 
  -3   2   2      198.83      257.63      4.99 o 
  -2   2   2     4700.82     4658.27     57.60 o 
  -1   2   2     1898.28     1901.49     25.36 o 
   0   2   2    10020.21    10765.26    163.61 o 
   1   2   2     1895.43     1869.38     28.65 o 
   2   2   2     4704.41     4575.05     65.21 o 
   3   2   2      198.98      250.12      5.14 o 
   4   2   2     3119.48     3145.59     51.09 o 
   5   2   2      131.44      130.10      9.27 o 
   6   2   2      136.78      126.50      7.00 o 
   7   2   2       12.07        7.19      4.70 o 
   8   2   2       93.73       82.12      5.11 o 
   9   2   2      101.21      108.74      5.54 o 
  10   2   2      102.61      110.29      8.36 o 
 -10   3   2       21.74       26.93      5.01 o 
  -9   3   2       31.91       37.87      7.65 o 
  -8   3   2        4.34        5.15      4.87 o 
  -7   3   2       29.36       21.24      3.64 o 
  -6   3   2      246.54      231.67     11.26 o 
  -5   3   2      637.83      661.11     11.62 o 
  -4   3   2      499.22      545.90     10.87 o 
  -3   3   2      128.00      121.04      4.69 o 
  -2   3   2      417.42      430.50      7.13 o 
  -1   3   2      144.37      140.37      2.59 o 
   0   3   2      769.80      762.26     11.52 o 
   1   3   2      144.76      140.65      4.54 o 
   2   3   2      417.72      433.76      8.50 o 
   3   3   2      128.08      117.00      4.34 o 
   4   3   2      500.02      536.25      9.28 o 
   5   3   2      637.65      653.52     11.26 o 
   6   3   2      246.81      217.00      5.71 o 
   7   3   2       29.43       24.07      3.61 o 
   8   3   2        4.25        3.10      3.30 o 
   9   3   2       31.92       37.62      4.58 o 
  10   3   2       21.77       31.70      6.16 o 
 -10   4   2       20.32       23.99      4.80 o 
  -9   4   2       22.48       21.48      4.38 o 
  -8   4   2       77.51       86.10      6.00 o 
  -7   4   2      247.82      240.94      7.84 o 
  -6   4   2      192.80      181.84      6.71 o 
  -5   4   2      101.96       96.71      4.82 o 
  -4   4   2      132.23      128.32      4.96 o 
  -3   4   2     1760.66     1888.00     31.57 o 
  -2   4   2     1093.19     1102.63     16.59 o 
  -1   4   2       44.30       55.17      2.33 o 
   0   4   2     1131.03     1253.01     18.70 o 
   1   4   2       44.16       58.97      2.33 o 
   2   4   2     1093.39     1095.66     19.01 o 
   3   4   2     1759.99     1884.00     31.53 o 
   4   4   2      132.80      130.85      4.94 o 
   5   4   2      101.68       85.63      4.67 o 
   6   4   2      193.15      178.59      6.54 o 
   7   4   2      248.06      246.80     12.53 o 
   8   4   2       77.51       82.32      7.28 o 
   9   4   2       22.40       23.99      4.47 o 
  10   4   2       20.19       29.28      4.86 o 
 -10   5   2       37.67       46.08      5.58 o 
  -9   5   2       87.49       78.79      5.98 o 
  -8   5   2      111.50       96.46      6.10 o 
  -7   5   2       94.04       89.33      5.61 o 
  -6   5   2       25.60       26.56      4.53 o 
  -5   5   2       55.35       61.63      4.31 o 
  -4   5   2      449.64      435.74      9.69 o 
  -3   5   2       75.20       70.08      3.30 o 
  -2   5   2      896.94      995.55     17.29 o 
  -1   5   2     1446.19     1620.29     23.98 o 
   0   5   2     2472.28     2940.60     42.53 o 
   1   5   2     1444.20     1596.88     26.19 o 
   2   5   2      897.08     1010.11     16.71 o 
   3   5   2       75.15       64.93      3.66 o 
   4   5   2      449.57      422.72      9.61 o 
   5   5   2       55.38       61.65      4.22 o 
   6   5   2       26.02       21.26      3.70 o 
   7   5   2       94.50       88.57      5.47 o 
   8   5   2      111.53       93.83      5.98 o 
   9   5   2       87.32       71.55      5.85 o 
  10   5   2       37.63       44.76      5.59 o 
  -9   6   2       17.72       26.16      4.96 o 
  -8   6   2       15.98       17.99      4.22 o 
  -7   6   2       13.75       15.99      4.10 o 
  -6   6   2      182.95      170.06      6.89 o 
  -5   6   2      418.49      436.47     10.44 o 
  -4   6   2       67.89       63.66      4.21 o 
  -3   6   2      204.72      219.20      5.26 o 
  -2   6   2      144.79      161.64      3.80 o 
  -1   6   2     1047.69     1104.30     17.22 o 
   0   6   2       96.33      120.73      4.30 o 
   1   6   2     1049.13     1113.84     18.89 o 
   2   6   2      144.68      158.70      4.27 o 
   3   6   2      204.64      212.66      6.45 o 
   4   6   2       67.95       62.53      4.17 o 
   5   6   2      419.04      407.04     10.22 o 
   6   6   2      182.52      168.92      6.77 o 
   7   6   2       13.72       13.08      3.77 o 
   8   6   2       16.11       18.09      4.21 o 
   9   6   2       17.86       24.01      4.76 o 
  -9   7   2       12.14       20.46      4.96 o 
  -8   7   2       56.84       59.67      5.59 o 
  -7   7   2       37.66       35.76      4.66 o 
  -6   7   2      204.76      198.89      7.48 o 
  -5   7   2      996.56      971.70     19.19 o 
  -4   7   2      776.29      732.65     15.88 o 
  -3   7   2       33.55       36.95      2.68 o 
  -2   7   2       48.76       59.27      2.38 o 
  -1   7   2      241.49      250.76      7.35 o 
   0   7   2      210.09      264.10      5.49 o 
   1   7   2      241.48      242.31      6.29 o 
   2   7   2       48.91       54.97      3.18 o 
   3   7   2       33.50       35.97      3.89 o 
   4   7   2      775.21      730.77     14.95 o 
   5   7   2      996.97      987.17     19.14 o 
   6   7   2      204.95      182.12      9.48 o 
   7   7   2       37.39       35.76      6.01 o 
   8   7   2       56.94       63.15      5.91 o 
   9   7   2       12.10       19.30      4.84 o 
  -8   8   2        1.25       -1.72      4.21 o 
  -7   8   2       57.54       57.16      5.43 o 
  -6   8   2       96.23      101.01      6.21 o 
  -5   8   2      240.67      227.86     10.69 o 
  -4   8   2     1420.14     1313.05     24.17 o 
  -3   8   2      868.67      814.45     22.06 o 
  -2   8   2      641.98      629.15     11.07 o 
  -1   8   2       42.30       52.30      3.14 o 
   0   8   2       59.07       66.36      3.21 o 
   1   8   2       42.32       51.23      3.36 o 
   2   8   2      640.64      606.73     12.14 o 
   3   8   2      867.44      841.86     18.91 o 
   4   8   2     1419.98     1305.95     24.11 o 
   5   8   2      240.91      219.55     15.49 o 
   6   8   2       96.46       95.99      5.96 o 
   7   8   2       57.39       53.81      5.26 o 
   8   8   2        1.26        4.17      4.08 o 
  -8   9   2       43.36       57.20      6.02 o 
  -7   9   2      191.10      191.77      8.25 o 
  -6   9   2       32.96       37.14      4.76 o 
  -5   9   2       64.04       57.76      5.06 o 
  -4   9   2     1140.92     1061.90     23.60 o 
  -3   9   2      181.31      180.92      9.91 o 
  -2   9   2      394.53      403.26     11.43 o 
  -1   9   2      437.21      418.43     11.35 o 
   0   9   2       22.56       23.86      2.66 o 
   1   9   2      437.65      410.15      8.51 o 
   2   9   2      394.37      393.34     11.27 o 
   3   9   2      181.49      174.52      7.66 o 
   4   9   2     1141.10     1037.69     27.12 o 
   5   9   2       64.03       61.84      5.06 o 
   6   9   2       33.09       35.28      4.63 o 
   7   9   2      190.53      196.17      8.10 o 
   8   9   2       43.38       54.25      5.84 o 
  -7  10   2       95.54       93.50      7.65 o 
  -6  10   2        5.90        3.80      4.10 o 
  -5  10   2        4.13        5.69      4.47 o 
  -4  10   2      107.43      114.36     12.48 o 
  -3  10   2      500.24      466.36     13.21 o 
  -2  10   2       43.33       36.44      4.78 o 
  -1  10   2       30.50       28.55      3.37 o 
   0  10   2      147.79      100.20      8.26 o 
   1  10   2       30.37       28.01      3.70 o 
   2  10   2       43.49       35.13      6.17 o 
   3  10   2      500.42      470.70     13.06 o 
   4  10   2      107.28       97.63      6.73 o 
   5  10   2        4.08       -3.15      5.15 o 
   6  10   2        5.89        8.10      4.07 o 
   7  10   2       95.39      101.87      6.98 o 
  -6  11   2      284.79      252.87     14.10 o 
  -5  11   2        7.27       10.15      7.04 o 
  -4  11   2       19.17       15.11      4.87 o 
  -3  11   2        7.02        4.45      4.62 o 
  -2  11   2       11.99        9.85      4.68 o 
  -1  11   2      211.43      206.34      9.88 o 
   0  11   2      101.59       95.64      4.71 o 
   1  11   2      211.11      208.45      7.46 o 
   2  11   2       11.92        8.77      3.59 o 
   3  11   2        7.09        4.78      3.78 o 
   4  11   2       19.40       18.70      4.59 o 
   5  11   2        7.16       13.78      4.41 o 
   6  11   2      285.24      262.35     10.79 o 
  -5  12   2       69.51       65.97      9.10 o 
  -4  12   2       83.54       88.97      7.25 o 
  -3  12   2       66.04       81.92      9.19 o 
  -2  12   2       55.55       48.23      5.22 o 
  -1  12   2      106.87      115.72      7.22 o 
   0  12   2      312.99      295.75     30.74 o 
   1  12   2      107.08      104.53      6.04 o 
   2  12   2       55.51       55.56      5.14 o 
   3  12   2       66.20       74.96      6.44 o 
   4  12   2       83.66       88.44      7.00 o 
   5  12   2       69.52       60.23      6.42 o 
  -3  13   2        6.74        7.48      5.13 o 
  -2  13   2       42.07       43.41      5.88 o 
  -1  13   2       23.37       21.50      6.86 o 
   0  13   2       36.56       52.14      7.85 o 
   1  13   2       23.43       39.87      7.44 o 
   2  13   2       41.87       37.99      4.93 o 
   3  13   2        6.77        3.68      4.14 o 
   1   0   3     1527.49     1528.96     25.68 o 
   2   0   3      702.06      645.43      9.30 o 
   3   0   3     1203.35     1175.33     18.16 o 
   4   0   3     1467.65     1467.80     18.52 o 
   5   0   3       75.24       76.15      2.59 o 
   6   0   3      339.26      328.84      5.71 o 
   7   0   3      185.40      166.99      5.60 o 
   8   0   3     1099.26     1138.38     19.64 o 
   9   0   3      192.06      179.91      8.91 o 
  10   0   3        5.95       11.99      6.94 o 
 -10   1   3       56.82       78.93      7.49 o 
  -9   1   3      346.15      352.31     12.12 o 
  -8   1   3       57.25       55.22      6.11 o 
  -7   1   3       55.26       55.93      3.45 o 
  -6   1   3      412.01      381.01      7.06 o 
  -5   1   3      363.64      381.57      6.71 o 
  -4   1   3      698.92      739.14     10.80 o 
  -3   1   3     1180.08     1128.73     15.62 o 
  -2   1   3     1762.64     1695.94     28.08 o 
  -1   1   3    12385.70    12732.86    181.18 o 
   0   1   3     2360.21     2256.38     37.72 o 
   1   1   3    12385.32    12339.42    183.42 o 
   2   1   3     1764.54     1693.69     22.24 o 
   3   1   3     1179.40     1127.01     16.41 o 
   4   1   3      697.53      720.24     10.58 o 
   5   1   3      362.77      381.75      6.20 o 
   6   1   3      411.62      378.54      6.49 o 
   7   1   3       55.28       52.41      3.21 o 
   8   1   3       57.30       58.12      4.18 o 
   9   1   3      346.30      360.02     12.06 o 
  10   1   3       56.93       78.98      7.46 o 
 -10   2   3       31.56       42.43      6.47 o 
  -9   2   3       39.14       37.94      4.78 o 
  -8   2   3      234.04      233.26     11.76 o 
  -7   2   3      181.61      174.42      6.56 o 
  -6   2   3      450.12      435.69      7.79 o 
  -5   2   3     1319.99     1313.41     20.73 o 
  -4   2   3     1054.74     1026.80     15.59 o 
  -3   2   3     2672.67     2727.49     33.89 o 
  -2   2   3      301.70      299.13      4.68 o 
  -1   2   3     1937.24     2041.97     34.13 o 
   0   2   3      820.54      807.97     12.67 o 
   1   2   3     1937.68     2019.38     35.62 o 
   2   2   3      301.61      295.72      5.30 o 
   3   2   3     2669.79     2711.32     49.57 o 
   4   2   3     1053.79     1006.76     15.80 o 
   5   2   3     1321.95     1302.98     22.87 o 
   6   2   3      449.85      457.17     10.06 o 
   7   2   3      181.46      184.88      6.56 o 
   8   2   3      234.08      232.72      7.68 o 
   9   2   3       39.20       40.42      4.19 o 
  10   2   3       31.61       44.79      6.47 o 
 -10   3   3       32.24       45.52      5.33 o 
  -9   3   3       28.02       30.00      4.52 o 
  -8   3   3       71.63       71.28      5.20 o 
  -7   3   3      103.26       94.16      7.39 o 
  -6   3   3      276.15      284.47      7.94 o 
  -5   3   3      138.35      172.76      5.06 o 
  -4   3   3        8.77        7.26      1.35 o 
  -3   3   3     1044.06     1067.34     20.57 o 
  -2   3   3      156.07      160.94      3.76 o 
  -1   3   3      570.17      544.82      8.51 o 
   0   3   3     1058.25     1096.06     15.68 o 
   1   3   3      569.71      531.05     11.99 o 
   2   3   3      156.44      154.66      3.25 o 
   3   3   3     1044.77     1084.24     16.39 o 
   4   3   3        8.90        9.80      2.23 o 
   5   3   3      138.15      178.38      4.81 o 
   6   3   3      276.11      284.50      6.60 o 
   7   3   3      102.83       96.11      5.31 o 
   8   3   3       71.69       82.33      5.28 o 
   9   3   3       28.09       21.74      4.19 o 
  10   3   3       32.18       43.42      6.58 o 
 -10   4   3       10.86        4.87      4.97 o 
  -9   4   3      169.36      165.91     13.43 o 
  -8   4   3       32.49       24.70      4.24 o 
  -7   4   3      479.51      420.66     10.60 o 
  -6   4   3       99.88      110.06      5.57 o 
  -5   4   3      284.22      266.34      7.45 o 
  -4   4   3       25.69       32.04      3.03 o 
  -3   4   3      205.58      203.24      5.79 o 
  -2   4   3      897.42      942.15     15.04 o 
  -1   4   3      673.76      723.39      9.71 o 
   0   4   3     1034.40     1056.01     15.37 o 
   1   4   3      673.45      714.05     10.99 o 
   2   4   3      897.90      913.74     14.26 o 
   3   4   3      205.47      200.51      5.69 o 
   4   4   3       25.88       30.99      2.93 o 
   5   4   3      283.29      269.97      7.47 o 
   6   4   3       99.74      110.32      5.43 o 
   7   4   3      479.35      430.04     10.60 o 
   8   4   3       32.45       29.45      4.24 o 
   9   4   3      168.95      164.98     13.08 o 
  10   4   3       11.01       18.09      4.54 o 
 -10   5   3       69.91       83.83      6.67 o 
  -9   5   3       13.62       17.68      4.39 o 
  -8   5   3       17.16       24.37      4.40 o 
  -7   5   3      500.60      441.27     11.17 o 
  -6   5   3      343.91      333.61      9.20 o 
  -5   5   3      937.33      914.40     20.91 o 
  -4   5   3       63.92       70.37      4.53 o 
  -3   5   3      102.66      111.18      3.74 o 
  -2   5   3      512.85      579.68      8.00 o 
  -1   5   3      766.88      897.19     14.06 o 
   0   5   3       16.83       17.68      2.01 o 
   1   5   3      767.71      889.85     13.58 o 
   2   5   3      512.27      583.51      9.17 o 
   3   5   3      102.58      106.76      4.53 o 
   4   5   3       63.77       72.30      4.08 o 
   5   5   3      937.55      899.74     17.41 o 
   6   5   3      343.74      332.53      9.00 o 
   7   5   3      500.33      446.36     11.13 o 
   8   5   3       17.06       24.52      6.17 o 
   9   5   3       13.57        9.70      4.15 o 
  10   5   3       69.83       77.96      7.23 o 
  -9   6   3       14.73       11.07      4.62 o 
  -8   6   3       98.43       85.88      6.01 o 
  -7   6   3      269.77      272.59      8.76 o 
  -6   6   3       45.96       47.14      4.47 o 
  -5   6   3      293.96      305.30      8.56 o 
  -4   6   3       61.44       63.54      5.06 o 
  -3   6   3       82.10       89.46      3.59 o 
  -2   6   3      278.82      293.21      5.54 o 
  -1   6   3      745.88      806.79     13.07 o 
   0   6   3      246.80      234.03      5.21 o 
   1   6   3      747.46      794.53     14.24 o 
   2   6   3      279.26      291.49      5.26 o 
   3   6   3       82.17       82.65      4.33 o 
   4   6   3       61.22       56.10      4.00 o 
   5   6   3      294.18      297.52      8.43 o 
   6   6   3       45.61       36.79      4.12 o 
   7   6   3      269.86      269.98      8.68 o 
   8   6   3       98.27       84.84      5.87 o 
   9   6   3       14.61       15.44      4.51 o 
  -9   7   3      154.05      172.10      8.65 o 
  -8   7   3       22.34       19.72      4.54 o 
  -7   7   3       45.76       33.19      4.72 o 
  -6   7   3      262.27      239.94      8.14 o 
  -5   7   3      579.53      543.34     12.61 o 
  -4   7   3      524.73      500.22     16.13 o 
  -3   7   3      173.64      177.78      5.12 o 
  -2   7   3      135.36      128.70      3.41 o 
  -1   7   3      367.85      413.40      7.95 o 
   0   7   3      930.27      980.84     15.39 o 
   1   7   3      368.18      400.60      9.01 o 
   2   7   3      135.38      128.94      4.71 o 
   3   7   3      173.56      162.57      6.84 o 
   4   7   3      524.68      495.15     11.39 o 
   5   7   3      579.35      559.50     12.62 o 
   6   7   3      261.93      240.40      8.09 o 
   7   7   3       45.63       49.36      4.96 o 
   8   7   3       22.32       20.79      4.50 o 
   9   7   3      154.23      182.62      8.49 o 
  -8   8   3       20.86       17.55      4.71 o 
  -7   8   3        4.19        6.83      3.99 o 
  -6   8   3      247.91      239.78      8.38 o 
  -5   8   3      571.07      522.89     16.10 o 
  -4   8   3      454.25      441.84     10.98 o 
  -3   8   3     1914.26     1854.54     43.53 o 
  -2   8   3      179.99      184.93      5.28 o 
  -1   8   3      190.25      206.13      5.57 o 
   0   8   3      331.42      359.42      7.51 o 
   1   8   3      190.31      201.10      5.99 o 
   2   8   3      179.48      188.24     12.20 o 
   3   8   3     1916.18     1866.69     42.42 o 
   4   8   3      454.08      450.72     10.91 o 
   5   8   3      570.56      526.84     12.41 o 
   6   8   3      248.52      241.76     11.84 o 
   7   8   3        4.32        3.71      3.83 o 
   8   8   3       20.94       26.50      4.82 o 
  -8   9   3        2.37       10.88      4.78 o 
  -7   9   3       36.98       39.29      5.24 o 
  -6   9   3       36.86       38.90      6.06 o 
  -5   9   3      100.02       96.09      8.45 o 
  -4   9   3      118.43      115.91      7.89 o 
  -3   9   3      300.28      295.94     12.81 o 
  -2   9   3      207.20      198.61      7.97 o 
  -1   9   3      627.07      622.70     13.22 o 
   0   9   3      123.24      114.83      5.97 o 
   1   9   3      627.38      623.95     11.28 o 
   2   9   3      207.75      192.53     12.92 o 
   3   9   3      300.51      292.49      9.74 o 
   4   9   3      118.66       97.75     14.24 o 
   5   9   3       99.77       86.78      5.69 o 
   6   9   3       36.83       45.72      4.98 o 
   7   9   3       37.06       37.65      4.98 o 
   8   9   3        2.44        7.79      6.65 o 
  -7  10   3       97.68       90.66      6.77 o 
  -6  10   3      140.46      135.90      7.48 o 
  -5  10   3        4.72       11.07      4.65 o 
  -4  10   3       51.97       50.32      7.32 o 
  -3  10   3       73.30       68.86      5.98 o 
  -2  10   3      435.06      414.24     14.98 o 
  -1  10   3       42.25       42.08      3.96 o 
   0  10   3        4.76        3.96      2.87 o 
   1  10   3       42.38       50.36      4.30 o 
   2  10   3      435.59      428.23     12.09 o 
   3  10   3       73.09       76.63      5.78 o 
   4  10   3       52.14       50.56      5.40 o 
   5  10   3        4.80        3.93      4.10 o 
   6  10   3      140.25      132.96      7.22 o 
   7  10   3       98.04       93.64      6.71 o 
  -6  11   3       45.86       35.44      6.10 o 
  -5  11   3       10.07        8.35      4.81 o 
  -4  11   3       16.36       21.57      5.55 o 
  -3  11   3       94.40       77.94      6.74 o 
  -2  11   3       37.51       31.00      4.96 o 
  -1  11   3      208.94      203.44      8.50 o 
   0  11   3        0.31        2.64      3.06 o 
   1  11   3      209.61      195.95      7.31 o 
   2  11   3       37.17       33.92      4.23 o 
   3  11   3       94.46       86.42      6.36 o 
   4  11   3       16.32       20.93      4.93 o 
   5  11   3        9.98       13.35      4.18 o 
   6  11   3       45.88       42.14      5.81 o 
  -5  12   3       28.40       20.73      5.42 o 
  -4  12   3       34.93       27.91      5.55 o 
  -3  12   3       29.39       43.06      9.36 o 
  -2  12   3        7.99        8.20      4.55 o 
  -1  12   3       51.19       52.60      5.75 o 
   0  12   3       60.66       58.63      7.78 o 
   1  12   3       51.16       52.53      4.87 o 
   2  12   3        7.94        9.62      3.72 o 
   3  12   3       29.30       34.21      5.23 o 
   4  12   3       34.91       39.43      5.41 o 
   5  12   3       28.43       33.32      5.59 o 
  -3  13   3       13.46        9.92      7.25 o 
  -2  13   3        6.40        7.56      4.94 o 
  -1  13   3       64.24       72.24      8.56 o 
   0  13   3        0.15        4.87      6.16 o 
   1  13   3       64.45       65.47      8.41 o 
   2  13   3        6.51        9.17      4.00 o 
   3  13   3       13.49       14.89      4.42 o 
   0   0   4    15076.98    15412.70    392.22 o 
   1   0   4    15142.13    15012.55    200.08 o 
   2   0   4     3149.63     2973.98     44.06 o 
   3   0   4      880.15      850.37     11.41 o 
   4   0   4        4.08        1.11      1.17 o 
   5   0   4      187.48      190.29      4.13 o 
   6   0   4     2164.41     2122.18     25.22 o 
   7   0   4     1881.65     1798.10     22.03 o 
   8   0   4       12.73       15.72      6.13 o 
   9   0   4      485.56      503.10     14.74 o 
  10   0   4        0.07       -0.75      6.32 o 
 -10   1   4      154.43      172.97      9.68 o 
  -9   1   4       21.23       21.71      4.42 o 
  -8   1   4       68.77       65.23      4.47 o 
  -7   1   4      153.88      148.01      5.05 o 
  -6   1   4      708.48      683.28     10.88 o 
  -5   1   4       64.73       75.23      2.97 o 
  -4   1   4      224.68      233.71      6.79 o 
  -3   1   4      524.34      508.02      7.45 o 
  -2   1   4      398.95      371.60      6.86 o 
  -1   1   4     4533.74     4672.86     56.50 o 
   0   1   4     2199.63     2357.83     72.07 o 
   1   1   4     4533.64     4596.92     62.91 o 
   2   1   4      399.29      357.56      6.00 o 
   3   1   4      524.28      501.46      7.38 o 
   4   1   4      224.72      231.58      4.51 o 
   5   1   4       64.63       80.25      3.07 o 
   6   1   4      708.53      679.01     10.71 o 
   7   1   4      153.98      148.55      4.67 o 
   8   1   4       68.77       67.80      4.37 o 
   9   1   4       21.39       19.52      5.68 o 
  10   1   4      154.75      167.66      9.52 o 
 -10   2   4       77.35       83.49     10.77 o 
  -9   2   4      134.96      128.45      6.87 o 
  -8   2   4      107.71      111.67      5.92 o 
  -7   2   4      195.05      186.70      6.74 o 
  -6   2   4      830.68      826.19     14.47 o 
  -5   2   4      164.87      165.63      4.44 o 
  -4   2   4      967.00     1014.66     13.80 o 
  -3   2   4      463.28      458.36      6.18 o 
  -2   2   4     3188.68     3179.40     72.52 o 
  -1   2   4     7270.60     7588.17    120.54 o 
   0   2   4     2132.33     2251.29     30.04 o 
   1   2   4     7270.69     7445.42    118.57 o 
   2   2   4     3190.18     3147.62     43.18 o 
   3   2   4      463.27      448.87     10.55 o 
   4   2   4      967.51      987.37     17.37 o 
   5   2   4      164.86      159.92      4.60 o 
   6   2   4      830.01      840.64     14.07 o 
   7   2   4      195.43      196.37      7.72 o 
   8   2   4      107.48      106.74      5.68 o 
   9   2   4      134.79      135.72     12.27 o 
  10   2   4       77.57       84.71      7.65 o 
 -10   3   4       21.17       19.84      5.59 o 
  -9   3   4        1.94        1.86      3.81 o 
  -8   3   4      167.09      151.58      6.93 o 
  -7   3   4       88.21       78.75      5.56 o 
  -6   3   4      423.54      411.55     10.10 o 
  -5   3   4       73.42       84.21      3.36 o 
  -4   3   4      319.97      326.55      5.49 o 
  -3   3   4      357.69      333.47      5.38 o 
  -2   3   4     1219.86     1235.14     23.03 o 
  -1   3   4     1322.88     1382.72     20.68 o 
   0   3   4      530.25      567.69      9.53 o 
   1   3   4     1322.34     1354.92     17.97 o 
   2   3   4     1218.04     1224.03     15.16 o 
   3   3   4      357.69      320.73      6.80 o 
   4   3   4      320.42      319.73      6.38 o 
   5   3   4       73.51       87.37      3.57 o 
   6   3   4      423.51      417.20      8.40 o 
   7   3   4       87.95       86.64      8.01 o 
   8   3   4      167.54      162.22      6.81 o 
   9   3   4        1.96        2.95      3.55 o 
  10   3   4       21.03       24.68      8.67 o 
 -10   4   4        8.70       15.16      5.29 o 
  -9   4   4       27.07       32.63      4.87 o 
  -8   4   4       55.00       55.69      5.03 o 
  -7   4   4        3.60       -0.59      3.21 o 
  -6   4   4       37.45       30.59      3.87 o 
  -5   4   4       16.78       22.13      3.21 o 
  -4   4   4       64.72       74.56      2.99 o 
  -3   4   4      248.04      207.23      3.92 o 
  -2   4   4      483.63      488.81      7.40 o 
  -1   4   4      388.26      387.93      5.84 o 
   0   4   4     1110.37     1265.31     16.67 o 
   1   4   4      388.29      385.61      5.66 o 
   2   4   4      483.93      469.79     13.62 o 
   3   4   4      248.86      202.85      5.88 o 
   4   4   4       64.58       75.13      3.00 o 
   5   4   4       16.96       18.82      2.63 o 
   6   4   4       37.31       37.79      3.80 o 
   7   4   4        3.57        6.56      3.24 o 
   8   4   4       55.38       54.17      4.87 o 
   9   4   4       27.04       35.73      4.67 o 
  10   4   4        8.73       18.61      4.60 o 
 -10   5   4        7.81        2.78      4.66 o 
  -9   5   4        2.26       -1.37      4.08 o 
  -8   5   4      319.64      294.95      9.40 o 
  -7   5   4      501.08      449.96     13.38 o 
  -6   5   4      357.04      343.15      9.37 o 
  -5   5   4       83.92       85.15      4.85 o 
  -4   5   4       39.80       34.68      3.35 o 
  -3   5   4      128.65      136.34      3.81 o 
  -2   5   4      131.91      142.87      3.58 o 
  -1   5   4      610.57      667.83      8.85 o 
   0   5   4     4136.61     4752.10     65.17 o 
   1   5   4      609.61      667.29     10.57 o 
   2   5   4      131.58      139.39      4.47 o 
   3   5   4      128.55      136.37      5.07 o 
   4   5   4       39.97       37.69      3.36 o 
   5   5   4       84.09       82.24      4.59 o 
   6   5   4      357.25      352.99      9.29 o 
   7   5   4      501.64      450.34     11.17 o 
   8   5   4      319.27      287.22      9.09 o 
   9   5   4        2.30        3.13      3.95 o 
  10   5   4        7.85        8.31      4.54 o 
  -9   6   4       65.37       60.26      5.93 o 
  -8   6   4      178.53      187.49      7.90 o 
  -7   6   4       54.42       45.69      4.80 o 
  -6   6   4      147.96      132.67      6.41 o 
  -5   6   4      278.90      293.10      8.44 o 
  -4   6   4       86.73       89.60      4.86 o 
  -3   6   4      173.81      193.99      5.13 o 
  -2   6   4      413.47      437.07      7.44 o 
  -1   6   4      369.56      372.56      6.46 o 
   0   6   4     2047.63     1977.66     28.58 o 
   1   6   4      368.87      364.23      6.79 o 
   2   6   4      413.72      432.50      7.08 o 
   3   6   4      173.29      190.43      6.78 o 
   4   6   4       87.09       83.51      4.63 o 
   5   6   4      278.30      282.75      8.20 o 
   6   6   4      147.91      140.75      6.43 o 
   7   6   4       54.41       48.63      4.72 o 
   8   6   4      178.81      173.70      7.55 o 
   9   6   4       65.46       79.07      6.22 o 
  -9   7   4       46.46       61.94      9.61 o 
  -8   7   4       54.40       42.53      5.26 o 
  -7   7   4        6.35        9.96      4.06 o 
  -6   7   4      173.29      171.96      7.89 o 
  -5   7   4       67.39       75.11      5.17 o 
  -4   7   4      196.33      193.06      7.55 o 
  -3   7   4      197.04      205.85      6.13 o 
  -2   7   4      456.67      470.74      7.64 o 
  -1   7   4       97.53      101.57      4.54 o 
   0   7   4      763.53      832.14     13.44 o 
   1   7   4       97.28      101.35      5.38 o 
   2   7   4      455.37      459.90      8.25 o 
   3   7   4      196.95      201.77      7.54 o 
   4   7   4      196.54      181.80      6.68 o 
   5   7   4       67.74       77.00      5.09 o 
   6   7   4      173.10      165.77      6.89 o 
   7   7   4        6.32        8.21      3.81 o 
   8   7   4       54.62       46.89      5.05 o 
   9   7   4       46.57       62.44      6.00 o 
  -8   8   4       51.62       55.11      5.87 o 
  -7   8   4       24.09       22.69      4.57 o 
  -6   8   4       76.34       65.06      5.37 o 
  -5   8   4      294.23      295.05      9.09 o 
  -4   8   4     1008.62      991.57     24.23 o 
  -3   8   4      301.67      297.48     15.69 o 
  -2   8   4      289.25      285.17      8.71 o 
  -1   8   4       68.30       82.82      4.06 o 
   0   8   4       74.73       88.48      3.88 o 
   1   8   4       68.49       83.46      4.58 o 
   2   8   4      288.78      291.61      9.06 o 
   3   8   4      301.32      294.18      9.46 o 
   4   8   4     1008.03      998.30     19.30 o 
   5   8   4      294.48      307.25     17.69 o 
   6   8   4       76.29       75.22      5.45 o 
   7   8   4       24.05       22.82      4.37 o 
   8   8   4       51.68       57.58      5.79 o 
  -8   9   4        7.16        5.65      4.83 o 
  -7   9   4       20.02        9.66      4.50 o 
  -6   9   4      118.20      115.40      6.73 o 
  -5   9   4       64.26       58.46      6.04 o 
  -4   9   4       35.37       25.80      5.48 o 
  -3   9   4      486.14      452.42     25.97 o 
  -2   9   4      370.33      333.85      8.48 o 
  -1   9   4      159.22      159.90      5.70 o 
   0   9   4        7.38        8.68      2.48 o 
   1   9   4      159.66      156.06      5.24 o 
   2   9   4      370.91      345.67     10.36 o 
   3   9   4      484.84      477.37     12.71 o 
   4   9   4       35.33       34.21      5.19 o 
   5   9   4       64.32       60.75      5.49 o 
   6   9   4      118.46      123.26      8.80 o 
   7   9   4       20.15       26.46      4.74 o 
   8   9   4        7.21       15.93      4.72 o 
  -7  10   4      130.86      142.03      8.06 o 
  -6  10   4        6.56        6.97      4.86 o 
  -5  10   4       90.32       87.53      7.01 o 
  -4  10   4       71.89       58.30      5.81 o 
  -3  10   4       15.71       17.28      4.49 o 
  -2  10   4      254.97      229.67      9.19 o 
  -1  10   4      626.58      570.34     11.87 o 
   0  10   4      342.27      344.16      7.91 o 
   1  10   4      626.08      552.26     12.38 o 
   2  10   4      255.26      241.33      8.81 o 
   3  10   4       15.81       21.56      4.09 o 
   4  10   4       71.80       79.64      6.08 o 
   5  10   4       90.44       87.83      6.64 o 
   6  10   4        6.49        9.90      4.14 o 
   7  10   4      131.02      158.15      8.26 o 
  -6  11   4       56.04       52.38      6.80 o 
  -5  11   4        6.04        4.07      4.75 o 
  -4  11   4       51.47       43.27     10.47 o 
  -3  11   4      107.77      115.23      7.57 o 
  -2  11   4      200.68      174.86      9.86 o 
  -1  11   4      159.42      150.35      7.71 o 
   0  11   4       75.17       80.01      5.14 o 
   1  11   4      159.68      153.93      8.18 o 
   2  11   4      200.32      199.19      7.44 o 
   3  11   4      108.32      114.41      7.17 o 
   4  11   4       51.38       43.84      7.14 o 
   5  11   4        6.10       14.64      3.66 o 
   6  11   4       55.99       49.27      6.25 o 
  -5  12   4       41.76       37.59      6.30 o 
  -4  12   4       44.48       41.53      6.73 o 
  -3  12   4      154.89      143.76     10.03 o 
  -2  12   4        6.32        5.25      5.09 o 
  -1  12   4       33.69       32.07      8.47 o 
   0  12   4      185.94      188.18     11.03 o 
   1  12   4       33.59       36.10      4.36 o 
   2  12   4        6.18       15.85      8.04 o 
   3  12   4      155.19      165.10      8.60 o 
   4  12   4       44.66       61.46      6.27 o 
   5  12   4       41.57       50.71      6.27 o 
  -3  13   4      106.70      113.54      9.71 o 
  -2  13   4       19.80       37.83      8.92 o 
  -1  13   4       62.36       78.18      8.74 o 
   0  13   4        8.85        6.51      6.23 o 
   1  13   4       62.32       72.55      8.69 o 
   2  13   4       19.90       33.69      4.69 o 
   3  13   4      106.64      126.20      7.26 o 
   1   0   5     9629.37     9552.51    127.06 o 
   2   0   5     2278.20     2269.07     28.24 o 
   3   0   5        3.25        1.27      1.13 o 
   4   0   5      126.86      158.62      3.64 o 
   5   0   5      715.09      749.25     11.18 o 
   6   0   5      337.89      284.86      6.96 o 
   7   0   5     1525.99     1443.75     19.21 o 
   8   0   5        8.75        8.63      2.73 o 
   9   0   5      329.65      362.63     12.27 o 
  10   0   5        3.66        9.99      8.26 o 
 -10   1   5       26.08       30.04     12.62 o 
  -9   1   5      102.19      106.86      6.29 o 
  -8   1   5       27.66       32.88      4.18 o 
  -7   1   5       39.89       40.68      3.30 o 
  -6   1   5      660.65      658.26     10.59 o 
  -5   1   5       78.46       92.10      3.40 o 
  -4   1   5      384.64      387.48      6.86 o 
  -3   1   5      281.27      248.91      5.14 o 
  -2   1   5     2565.66     2497.17     34.94 o 
  -1   1   5     1076.94     1017.32     14.08 o 
   0   1   5      425.15      458.64      9.72 o 
   1   1   5     1077.66      996.77     12.91 o 
   2   1   5     2566.57     2463.27     45.18 o 
   3   1   5      281.72      244.31      4.40 o 
   4   1   5      385.05      382.80      5.96 o 
   5   1   5       78.54       92.95      3.59 o 
   6   1   5      659.37      654.76     10.52 o 
   7   1   5       39.86       33.94      2.77 o 
   8   1   5       27.59       34.59      3.32 o 
   9   1   5      102.14       96.95      7.48 o 
  10   1   5       26.12       20.41      7.38 o 
 -10   2   5       18.40       14.82      5.69 o 
  -9   2   5       76.57       66.08      5.53 o 
  -8   2   5       31.45       30.69      4.25 o 
  -7   2   5       77.32       81.02      5.00 o 
  -6   2   5       34.13       36.92      3.20 o 
  -5   2   5      686.13      653.22      9.85 o 
  -4   2   5     2505.54     2595.29     33.28 o 
  -3   2   5     1098.11     1092.72     21.36 o 
  -2   2   5     1121.83     1165.41     24.84 o 
  -1   2   5      416.24      401.62     10.49 o 
   0   2   5    17238.05    18110.70    264.76 o 
   1   2   5      416.02      417.20      8.76 o 
   2   2   5     1123.16     1166.02     15.24 o 
   3   2   5     1098.06     1107.84     15.10 o 
   4   2   5     2505.36     2566.07     33.73 o 
   5   2   5      686.99      648.19     12.31 o 
   6   2   5       34.02       36.99      2.90 o 
   7   2   5       77.26       75.20      3.93 o 
   8   2   5       31.15       30.35      3.98 o 
   9   2   5       76.37       79.74      5.95 o 
  10   2   5       18.50       22.30      5.78 o 
 -10   3   5       70.67       82.23      8.10 o 
  -9   3   5       82.53       91.55      6.08 o 
  -8   3   5       35.55       37.92      4.45 o 
  -7   3   5       12.74       16.24      3.55 o 
  -6   3   5      360.58      353.51      6.81 o 
  -5   3   5      216.46      226.41      4.71 o 
  -4   3   5      559.53      512.66      7.91 o 
  -3   3   5      234.68      238.54      5.89 o 
  -2   3   5     2719.78     2954.68     44.04 o 
  -1   3   5      348.63      400.34      6.33 o 
   0   3   5      382.99      396.07      6.98 o 
   1   3   5      348.81      381.09      6.74 o 
   2   3   5     2718.90     2884.45     34.61 o 
   3   3   5      235.45      233.13      4.57 o 
   4   3   5      559.46      524.46     10.06 o 
   5   3   5      216.04      214.49      5.77 o 
   6   3   5      360.45      354.06     11.77 o 
   7   3   5       12.83       13.30      3.95 o 
   8   3   5       35.76       32.19      4.09 o 
   9   3   5       82.34       95.27      6.07 o 
  10   3   5       70.65       96.60      6.85 o 
 -10   4   5       87.16      106.87      8.00 o 
  -9   4   5       21.67        8.06      4.36 o 
  -8   4   5       30.21       30.80      4.55 o 
  -7   4   5       59.47       67.69      4.97 o 
  -6   4   5      112.15      108.89      5.51 o 
  -5   4   5      390.28      421.20      9.77 o 
  -4   4   5      292.13      281.20      5.13 o 
  -3   4   5     1028.20     1030.81     13.88 o 
  -2   4   5      337.70      369.49      7.61 o 
  -1   4   5      698.83      674.76     11.11 o 
   0   4   5        0.31        4.45      1.22 o 
   1   4   5      698.85      667.85      8.86 o 
   2   4   5      338.41      377.88      6.57 o 
   3   4   5     1028.82      997.85     14.24 o 
   4   4   5      291.75      287.60      6.63 o 
   5   4   5      391.15      414.11      8.73 o 
   6   4   5      111.88      106.15      5.34 o 
   7   4   5       59.54       64.77      4.80 o 
   8   4   5       30.37       29.55      4.95 o 
   9   4   5       21.74       35.06      4.66 o 
  10   4   5       87.29      107.44      8.80 o 
  -9   5   5        0.62        0.73      4.19 o 
  -8   5   5       34.39       50.84      5.24 o 
  -7   5   5       60.48       49.52      4.77 o 
  -6   5   5       44.44       38.03      4.21 o 
  -5   5   5       74.55       71.20      4.64 o 
  -4   5   5       42.95       47.84      2.66 o 
  -3   5   5       94.26       91.84      4.19 o 
  -2   5   5      560.42      613.33      9.01 o 
  -1   5   5      427.62      471.07      7.60 o 
   0   5   5      264.33      265.31      4.88 o 
   1   5   5      428.75      474.14      7.27 o 
   2   5   5      561.02      614.28     10.54 o 
   3   5   5       94.06       94.98      5.26 o 
   4   5   5       42.93       48.56      3.58 o 
   5   5   5       75.15       64.96      4.34 o 
   6   5   5       44.61       39.99      4.66 o 
   7   5   5       60.26       51.52      4.65 o 
   8   5   5       34.48       51.38      4.92 o 
   9   5   5        0.66        3.06      3.99 o 
  -9   6   5       54.27       58.86      7.46 o 
  -8   6   5       31.60       30.41      4.81 o 
  -7   6   5       36.42       42.41      4.80 o 
  -6   6   5      248.15      244.89      8.03 o 
  -5   6   5      229.42      207.38      9.08 o 
  -4   6   5       25.32       22.20      3.71 o 
  -3   6   5      716.69      696.14     10.45 o 
  -2   6   5      104.47      108.02      2.84 o 
  -1   6   5      295.16      300.91      5.26 o 
   0   6   5        0.51       -0.60      1.24 o 
   1   6   5      294.65      302.86      5.99 o 
   2   6   5      104.55      121.29      4.15 o 
   3   6   5      716.18      694.85     18.46 o 
   4   6   5       25.23       20.33      3.23 o 
   5   6   5      229.10      205.78      7.02 o 
   6   6   5      248.20      222.41      7.69 o 
   7   6   5       36.16       41.72      4.51 o 
   8   6   5       31.22       38.97      4.77 o 
   9   6   5       54.35       62.59      5.75 o 
  -9   7   5       74.25       75.64      8.78 o 
  -8   7   5       26.84       26.74      4.98 o 
  -7   7   5       85.15       81.90      5.96 o 
  -6   7   5      336.42      315.14      9.42 o 
  -5   7   5     1372.82     1305.83     24.15 o 
  -4   7   5        0.89       -0.35      3.89 o 
  -3   7   5     1239.24     1207.16     20.94 o 
  -2   7   5      778.21      765.35     21.65 o 
  -1   7   5      730.53      736.81     11.90 o 
   0   7   5      156.39      136.21      4.47 o 
   1   7   5      730.44      745.25     12.08 o 
   2   7   5      778.71      784.63     12.43 o 
   3   7   5     1239.22     1161.25     24.09 o 
   4   7   5        0.84        3.83      2.96 o 
   5   7   5     1372.72     1280.76     23.99 o 
   6   7   5      336.57      329.44      9.38 o 
   7   7   5       85.14       73.23      5.53 o 
   8   7   5       26.83       27.73      4.55 o 
   9   7   5       74.26       77.10      6.37 o 
  -8   8   5       28.16       25.65      5.24 o 
  -7   8   5       57.80       56.25      5.47 o 
  -6   8   5       36.83       34.06      4.66 o 
  -5   8   5      122.10      120.64      6.37 o 
  -4   8   5     1358.84     1296.79     27.35 o 
  -3   8   5      955.31      898.03     23.40 o 
  -2   8   5       14.06       20.02      3.24 o 
  -1   8   5      159.51      161.10      4.57 o 
   0   8   5      420.32      431.81      8.48 o 
   1   8   5      160.05      155.86      4.39 o 
   2   8   5       13.89       15.93      3.66 o 
   3   8   5      956.49      935.95     20.41 o 
   4   8   5     1359.75     1251.02     23.53 o 
   5   8   5      121.99      131.12      6.40 o 
   6   8   5       36.96       35.01      4.38 o 
   7   8   5       57.79       55.27      5.37 o 
   8   8   5       28.03       27.49      4.87 o 
  -8   9   5        1.47       -0.60      6.41 o 
  -7   9   5       51.87       47.79      5.56 o 
  -6   9   5      188.12      192.02      9.88 o 
  -5   9   5      195.27      186.87      8.81 o 
  -4   9   5       18.39       19.80      4.56 o 
  -3   9   5       18.48        9.90      6.92 o 
  -2   9   5      563.35      529.92     12.65 o 
  -1   9   5       11.99       10.32      3.55 o 
   0   9   5       54.22       65.46      3.70 o 
   1   9   5       11.98       15.27      3.23 o 
   2   9   5      563.52      518.75     13.48 o 
   3   9   5       18.57       18.81      3.92 o 
   4   9   5       18.36       13.97      3.50 o 
   5   9   5      195.23      180.30      7.36 o 
   6   9   5      187.89      171.34      8.03 o 
   7   9   5       51.84       52.18      5.53 o 
   8   9   5        1.45        1.79      4.69 o 
  -7  10   5      317.65      351.07     11.41 o 
  -6  10   5      247.57      247.56     13.15 o 
  -5  10   5      162.21      158.68      8.78 o 
  -4  10   5       20.55       14.91      4.73 o 
  -3  10   5       14.82       10.09      4.98 o 
  -2  10   5      192.25      170.03      9.32 o 
  -1  10   5      466.43      461.29     11.23 o 
   0  10   5      247.32      235.80      6.55 o 
   1  10   5      466.20      446.36     10.84 o 
   2  10   5      192.57      173.83      8.72 o 
   3  10   5       14.81       12.58      3.88 o 
   4  10   5       20.40       18.43      4.56 o 
   5  10   5      162.60      149.18     10.29 o 
   6  10   5      247.21      235.01      8.73 o 
   7  10   5      317.60      349.01     11.02 o 
  -6  11   5        1.00       -1.42      5.30 o 
  -5  11   5        2.16        4.79      7.26 o 
  -4  11   5       21.09       13.00      5.96 o 
  -3  11   5       99.73       98.45      8.39 o 
  -2  11   5       57.77       62.52      7.89 o 
  -1  11   5       22.48       26.92      4.85 o 
   0  11   5       63.81       73.53      5.83 o 
   1  11   5       22.70       32.14      4.27 o 
   2  11   5       58.06       73.70      5.29 o 
   3  11   5      100.12      103.24      6.90 o 
   4  11   5       21.12       20.59      4.52 o 
   5  11   5        2.14        2.56      4.78 o 
   6  11   5        1.00        4.23      6.14 o 
  -5  12   5       55.35       55.03      8.04 o 
  -4  12   5       36.00       45.62      7.44 o 
  -3  12   5        2.23        4.04      5.28 o 
  -2  12   5        7.13        6.98      4.55 o 
  -1  12   5       34.42       25.27      6.61 o 
   0  12   5      157.24      169.84     20.28 o 
   1  12   5       34.36       34.50      4.37 o 
   2  12   5        7.16       12.63      3.85 o 
   3  12   5        2.24        7.54      3.77 o 
   4  12   5       36.05       55.81      6.01 o 
   5  12   5       55.10       60.41      6.52 o 
  -3  13   5      296.02      301.42     11.64 o 
  -2  13   5       46.26       51.76      6.25 o 
  -1  13   5       90.29       73.60     14.13 o 
   0  13   5        8.07       19.23     11.38 o 
   1  13   5       90.10       76.79      6.69 o 
   2  13   5       46.31       58.48      7.10 o 
   3  13   5      296.06      317.39     10.25 o 
   0   0   6    11979.96    12161.43    253.11 o 
   1   0   6    15727.61    15979.96    212.55 o 
   2   0   6     3904.53     3739.21     50.54 o 
   3   0   6      604.21      583.29      7.69 o 
   4   0   6       35.12       35.65      1.89 o 
   5   0   6       11.26        7.04      1.48 o 
   6   0   6      575.41      553.97      8.72 o 
   7   0   6      213.12      217.49      5.54 o 
   8   0   6      300.24      304.42      7.19 o 
   9   0   6      360.49      363.62     17.49 o 
  10   0   6        0.00        5.19      6.79 o 
 -10   1   6       43.29       48.12      6.72 o 
  -9   1   6      243.75      240.78      8.53 o 
  -8   1   6       42.83       40.06      4.46 o 
  -7   1   6      453.58      439.69     10.37 o 
  -6   1   6      279.47      264.12      5.85 o 
  -5   1   6      444.46      434.88      7.71 o 
  -4   1   6      324.23      347.07      8.18 o 
  -3   1   6     1488.49     1528.43     19.78 o 
  -2   1   6      109.19      127.06      3.08 o 
  -1   1   6       71.26       57.49      2.34 o 
   0   1   6       72.22       78.01      4.26 o 
   1   1   6       71.17       62.49      2.19 o 
   2   1   6      109.35      122.46      3.08 o 
   3   1   6     1489.93     1554.75     23.11 o 
   4   1   6      323.42      336.80      5.84 o 
   5   1   6      443.60      426.07      6.78 o 
   6   1   6      280.04      268.82      6.25 o 
   7   1   6      454.28      433.52      8.83 o 
   8   1   6       42.91       42.84      3.38 o 
   9   1   6      244.08      253.39      8.87 o 
  10   1   6       43.24       59.75      8.87 o 
 -10   2   6       26.54       27.49      9.55 o 
  -9   2   6       17.39       19.74      4.46 o 
  -8   2   6      316.97      306.12      9.02 o 
  -7   2   6      121.81      114.92      5.57 o 
  -6   2   6      373.92      363.50      8.48 o 
  -5   2   6       21.46       22.19      1.73 o 
  -4   2   6       85.11       74.45      3.09 o 
  -3   2   6      103.34      109.39      3.09 o 
  -2   2   6     1580.48     1642.25     22.74 o 
  -1   2   6      808.53      774.56     11.18 o 
   0   2   6     5490.95     5752.24     76.14 o 
   1   2   6      810.44      779.12     10.35 o 
   2   2   6     1579.87     1587.26     25.18 o 
   3   2   6      103.15      108.61      3.28 o 
   4   2   6       85.26       75.88      2.86 o 
   5   2   6       21.59       19.26      2.27 o 
   6   2   6      375.13      374.27      8.55 o 
   7   2   6      122.07      111.26      4.68 o 
   8   2   6      317.15      296.24      8.71 o 
   9   2   6       17.29       23.40      4.57 o 
  10   2   6       26.68       36.21      6.14 o 
 -10   3   6       54.48       80.22      9.06 o 
  -9   3   6       17.64       26.33     12.61 o 
  -8   3   6        6.64        5.51      5.67 o 
  -7   3   6       16.12       26.49      3.91 o 
  -6   3   6       11.69        8.31      2.22 o 
  -5   3   6      276.85      275.09      5.55 o 
  -4   3   6      714.45      731.31     10.09 o 
  -3   3   6     1172.39     1300.84     18.49 o 
  -2   3   6     2346.66     2471.33     30.77 o 
  -1   3   6      650.46      695.64     10.26 o 
   0   3   6      736.42      761.27     12.37 o 
   1   3   6      650.67      687.23      9.57 o 
   2   3   6     2345.62     2440.37     31.12 o 
   3   3   6     1171.65     1298.34     17.72 o 
   4   3   6      714.61      720.34     10.86 o 
   5   3   6      277.45      269.57      7.18 o 
   6   3   6       11.69        9.35      2.00 o 
   7   3   6       16.09       23.29      3.56 o 
   8   3   6        6.78        9.88      3.58 o 
   9   3   6       17.53       14.26      4.01 o 
  10   3   6       54.36       70.67      6.35 o 
 -10   4   6       37.06       36.69      6.18 o 
  -9   4   6        2.73       14.88      5.70 o 
  -8   4   6      113.35      120.19      6.69 o 
  -7   4   6       43.49       45.09      4.53 o 
  -6   4   6      499.93      461.00     10.87 o 
  -5   4   6       41.34       50.46      2.74 o 
  -4   4   6      526.09      515.00      8.06 o 
  -3   4   6      846.61      887.02     12.98 o 
  -2   4   6      221.11      231.39      4.59 o 
  -1   4   6     1178.53     1296.13     18.30 o 
   0   4   6      270.06      282.63      4.77 o 
   1   4   6     1176.72     1304.61     19.04 o 
   2   4   6      220.94      227.17      4.31 o 
   3   4   6      845.93      855.22     12.53 o 
   4   4   6      525.94      512.62      9.25 o 
   5   4   6       41.20       54.45      3.24 o 
   6   4   6      500.42      449.27     10.58 o 
   7   4   6       43.27       43.65      4.37 o 
   8   4   6      113.30      135.42      6.62 o 
   9   4   6        2.73        1.56      3.73 o 
  10   4   6       37.03       32.85      6.15 o 
  -9   5   6       48.40       57.47     11.95 o 
  -8   5   6      300.95      295.97      9.56 o 
  -7   5   6        4.28       -0.27      3.92 o 
  -6   5   6        3.49        1.47      3.26 o 
  -5   5   6       77.86       73.98      5.16 o 
  -4   5   6       94.30      101.12      5.15 o 
  -3   5   6      208.24      206.80      4.07 o 
  -2   5   6      259.92      295.05      5.46 o 
  -1   5   6       71.61       90.50      2.62 o 
   0   5   6     1042.24     1092.55     13.60 o 
   1   5   6       71.76       90.70      2.90 o 
   2   5   6      259.94      289.68      7.10 o 
   3   5   6      208.49      207.07      5.00 o 
   4   5   6       94.04       93.65      3.99 o 
   5   5   6       77.61       71.38      5.07 o 
   6   5   6        3.48        2.79      3.07 o 
   7   5   6        4.20        4.10      3.40 o 
   8   5   6      300.95      306.47     12.37 o 
   9   5   6       48.54       50.34      6.01 o 
  -9   6   6       19.10       11.06      4.97 o 
  -8   6   6       74.56       83.11     10.94 o 
  -7   6   6       84.36       74.36      5.69 o 
  -6   6   6      369.16      373.89     17.56 o 
  -5   6   6       99.39       88.21      5.28 o 
  -4   6   6      144.42      151.80      6.15 o 
  -3   6   6      302.63      298.48      5.25 o 
  -2   6   6      339.64      351.79      5.88 o 
  -1   6   6      481.25      491.45      7.59 o 
   0   6   6      408.95      439.16      6.66 o 
   1   6   6      480.66      492.08      7.77 o 
   2   6   6      340.23      362.68      7.15 o 
   3   6   6      303.07      298.46     12.67 o 
   4   6   6      144.00      134.99      6.50 o 
   5   6   6       99.27       83.28      4.98 o 
   6   6   6      368.88      370.04     10.60 o 
   7   6   6       84.82       99.55      5.95 o 
   8   6   6       74.56       94.53      6.15 o 
   9   6   6       19.13       21.59      4.66 o 
  -9   7   6       92.22       96.91      7.25 o 
  -8   7   6       65.69       59.36      5.76 o 
  -7   7   6      258.93      235.85      8.64 o 
  -6   7   6       22.66       25.43      4.28 o 
  -5   7   6      261.88      247.15      8.17 o 
  -4   7   6      959.94      946.95     18.43 o 
  -3   7   6      417.44      390.64      9.90 o 
  -2   7   6      961.08      919.96     12.89 o 
  -1   7   6      154.06      162.15      3.94 o 
   0   7   6       25.05       21.79      2.11 o 
   1   7   6      154.67      154.48      4.18 o 
   2   7   6      962.52      939.09     18.06 o 
   3   7   6      417.10      366.42     24.96 o 
   4   7   6      960.14      936.14     20.82 o 
   5   7   6      262.65      262.08      8.05 o 
   6   7   6       22.53       25.30      4.13 o 
   7   7   6      259.08      239.52      8.42 o 
   8   7   6       65.85       62.80      5.57 o 
   9   7   6       92.26       96.79      6.84 o 
  -8   8   6       64.89       74.95      6.50 o 
  -7   8   6       21.11       13.80      4.56 o 
  -6   8   6      191.08      181.18      7.83 o 
  -5   8   6      218.66      221.15      7.98 o 
  -4   8   6      337.47      322.46     10.78 o 
  -3   8   6       66.61       69.33      8.62 o 
  -2   8   6      918.77      900.42     18.54 o 
  -1   8   6      525.86      514.96      9.27 o 
   0   8   6      468.83      454.77      8.02 o 
   1   8   6      525.52      517.75     10.51 o 
   2   8   6      918.48      877.15     19.60 o 
   3   8   6       66.29       70.99      5.30 o 
   4   8   6      337.42      336.45      9.11 o 
   5   8   6      217.94      219.37      7.67 o 
   6   8   6      190.75      191.22      7.50 o 
   7   8   6       21.04       23.58      4.40 o 
   8   8   6       64.79       75.57      6.17 o 
  -7   9   6       48.65       46.84      5.64 o 
  -6   9   6       40.10       37.87      5.05 o 
  -5   9   6      356.33      343.21     11.74 o 
  -4   9   6       86.45       73.38      7.32 o 
  -3   9   6      427.05      416.39     20.83 o 
  -2   9   6      325.07      326.48      9.34 o 
  -1   9   6      217.66      214.11      5.48 o 
   0   9   6       40.12       41.66      2.82 o 
   1   9   6      217.25      208.55      6.00 o 
   2   9   6      324.43      317.55     10.00 o 
   3   9   6      426.45      399.66     11.65 o 
   4   9   6       86.54       88.00      6.88 o 
   5   9   6      356.94      340.98      9.89 o 
   6   9   6       40.05       45.13      4.93 o 
   7   9   6       48.27       48.64      5.36 o 
  -7  10   6       17.37       25.51      6.14 o 
  -6  10   6      292.68      293.77     11.57 o 
  -5  10   6      103.40      116.87      9.34 o 
  -4  10   6       14.53        7.11      5.30 o 
  -3  10   6      152.97      164.35      9.91 o 
  -2  10   6       55.63       46.57      6.08 o 
  -1  10   6      280.67      258.85      7.62 o 
   0  10   6      680.62      617.35     11.62 o 
   1  10   6      280.91      260.05      9.88 o 
   2  10   6       55.42       52.07      4.56 o 
   3  10   6      153.24      157.14      7.70 o 
   4  10   6       14.65       18.41      5.35 o 
   5  10   6      103.59      110.72      7.38 o 
   6  10   6      292.03      300.99     10.66 o 
   7  10   6       17.26       21.83      4.83 o 
  -6  11   6       81.63       76.01      8.80 o 
  -5  11   6       18.25       21.50      6.11 o 
  -4  11   6       10.84       10.69      5.72 o 
  -3  11   6       77.23       56.66      7.12 o 
  -2  11   6       40.83       50.56      6.64 o 
  -1  11   6       97.48       98.83      6.50 o 
   0  11   6       33.99       42.05      4.87 o 
   1  11   6       97.67       91.61      5.87 o 
   2  11   6       40.77       51.47      4.72 o 
   3  11   6       77.01       69.33      5.96 o 
   4  11   6       10.74       10.22      4.18 o 
   5  11   6       18.12       14.45      5.35 o 
   6  11   6       82.08       76.80      7.10 o 
  -4  12   6        9.52        5.53      5.80 o 
  -3  12   6       25.27       20.09      6.17 o 
  -2  12   6      249.23      255.49     10.15 o 
  -1  12   6        7.29       11.46      6.22 o 
   0  12   6       80.05       87.02      6.51 o 
   1  12   6        7.19       14.40      4.61 o 
   2  12   6      249.66      262.55      9.48 o 
   3  12   6       25.21       30.43      4.93 o 
   4  12   6        9.57       14.52      4.78 o 
  -2  13   6       27.93       41.74      7.91 o 
  -1  13   6       80.19       89.18     14.59 o 
   0  13   6       26.25       17.26      9.08 o 
   1  13   6       79.90       85.58      7.99 o 
   2  13   6       27.81       42.95      5.00 o 
   1   0   7    13782.86    14191.14    188.61 o 
   2   0   7     1709.48     1668.06     23.26 o 
   3   0   7      912.33      850.29     11.57 o 
   4   0   7      341.41      343.33      5.49 o 
   5   0   7        0.18       -2.13      1.42 o 
   6   0   7      171.01      163.22      4.34 o 
   7   0   7      965.05      946.34     14.88 o 
   8   0   7      438.89      427.76     10.82 o 
   9   0   7      247.27      261.13      8.75 o 
  10   0   7       12.13       20.16      7.19 o 
 -10   1   7       52.31       66.44      7.20 o 
  -9   1   7      146.76      149.12      6.39 o 
  -8   1   7      231.64      207.54      7.36 o 
  -7   1   7      235.47      239.06      6.77 o 
  -6   1   7      181.10      180.66      4.14 o 
  -5   1   7      418.87      403.03      6.25 o 
  -4   1   7      650.58      654.91      8.76 o 
  -3   1   7      147.55      132.81      3.19 o 
  -2   1   7      606.73      641.71      9.60 o 
  -1   1   7     1635.30     1706.04     25.72 o 
   0   1   7     5835.22     5935.78     87.19 o 
   1   1   7     1634.58     1683.75     23.58 o 
   2   1   7      607.30      630.27      8.80 o 
   3   1   7      148.00      130.26      3.22 o 
   4   1   7      649.88      654.31      9.60 o 
   5   1   7      418.73      402.51      6.57 o 
   6   1   7      181.45      180.65      4.83 o 
   7   1   7      235.70      234.25      9.45 o 
   8   1   7      231.98      231.94      6.55 o 
   9   1   7      146.52      180.07      8.18 o 
  10   1   7       52.19       53.95     17.89 o 
 -10   2   7      115.76      134.52      7.72 o 
  -9   2   7        3.70        8.28      3.88 o 
  -8   2   7      125.50      128.90      7.31 o 
  -7   2   7      364.11      384.95      8.15 o 
  -6   2   7       53.93       54.57      3.04 o 
  -5   2   7       81.24       74.97      2.81 o 
  -4   2   7       63.28       60.51      2.17 o 
  -3   2   7       55.07       51.70      2.43 o 
  -2   2   7      892.03      907.46     12.98 o 
  -1   2   7     1394.22     1412.26     24.61 o 
   0   2   7      123.67      152.82      3.49 o 
   1   2   7     1392.59     1378.75     19.72 o 
   2   2   7      892.10      895.85     11.18 o 
   3   2   7       55.00       52.16      3.48 o 
   4   2   7       62.99       59.04      3.56 o 
   5   2   7       81.07       76.53      3.14 o 
   6   2   7       53.99       50.54      3.24 o 
   7   2   7      364.24      375.43      9.13 o 
   8   2   7      125.98      128.97      6.20 o 
   9   2   7        3.70        5.23      3.96 o 
  10   2   7      115.84      131.65      9.02 o 
 -10   3   7      159.46      201.67     10.57 o 
  -9   3   7       36.27       44.55      6.49 o 
  -8   3   7       31.60       36.23      5.16 o 
  -7   3   7       12.06       12.35      3.94 o 
  -6   3   7       31.80       25.70      2.45 o 
  -5   3   7      219.62      233.47      4.83 o 
  -4   3   7       53.85       40.96      1.95 o 
  -3   3   7      434.17      469.76      7.23 o 
  -2   3   7     1180.18     1213.33     16.75 o 
  -1   3   7      739.09      660.33     11.52 o 
   0   3   7     1578.81     1666.97     29.14 o 
   1   3   7      738.30      658.50     11.28 o 
   2   3   7     1179.92     1205.55     17.57 o 
   3   3   7      433.79      480.57      8.10 o 
   4   3   7       54.03       39.69      2.34 o 
   5   3   7      219.78      224.76      7.70 o 
   6   3   7       32.08       35.49      2.95 o 
   7   3   7       12.01        9.66      2.30 o 
   8   3   7       31.54       27.72      4.08 o 
   9   3   7       36.36       52.23      5.05 o 
  10   3   7      159.15      198.07      9.01 o 
 -10   4   7        5.18        6.41      4.79 o 
  -9   4   7       89.34       88.45      7.04 o 
  -8   4   7       39.08       30.02      5.14 o 
  -7   4   7        5.84       10.98      4.25 o 
  -6   4   7      156.01      143.71      6.93 o 
  -5   4   7      392.66      396.51      7.32 o 
  -4   4   7      206.30      211.75      5.30 o 
  -3   4   7      624.10      601.27      9.56 o 
  -2   4   7      269.59      289.83      8.18 o 
  -1   4   7      257.34      249.98      4.95 o 
   0   4   7       53.02       56.17      2.50 o 
   1   4   7      257.34      260.48      4.99 o 
   2   4   7      269.60      276.43      4.98 o 
   3   4   7      623.40      591.42      8.40 o 
   4   4   7      206.16      198.77      4.69 o 
   5   4   7      391.26      390.42      7.97 o 
   6   4   7      156.36      140.99      6.75 o 
   7   4   7        5.84        5.42      2.73 o 
   8   4   7       39.00       32.83      4.33 o 
   9   4   7       89.44       82.17      5.92 o 
  10   4   7        5.12        1.43      5.08 o 
  -9   5   7      174.93      173.58      9.46 o 
  -8   5   7       50.30       38.99      5.59 o 
  -7   5   7      102.86      103.56      8.03 o 
  -6   5   7      315.68      290.05      9.70 o 
  -5   5   7      694.40      649.45     15.17 o 
  -4   5   7      133.76      130.86      3.77 o 
  -3   5   7       14.11       10.61      1.86 o 
  -2   5   7      464.24      457.33      8.33 o 
  -1   5   7     1003.96     1032.24     15.15 o 
   0   5   7      170.11      167.91      3.54 o 
   1   5   7     1003.09     1045.57     15.83 o 
   2   5   7      464.52      442.31     12.36 o 
   3   5   7       14.16       12.64      1.71 o 
   4   5   7      133.87      131.79      4.33 o 
   5   5   7      694.23      637.38     13.42 o 
   6   5   7      315.32      296.69      9.59 o 
   7   5   7      102.68       92.16      5.57 o 
   8   5   7       50.14       56.56      5.09 o 
   9   5   7      174.67      189.26      8.16 o 
  -9   6   7       25.15       28.91      6.68 o 
  -8   6   7       76.31       62.23     12.76 o 
  -7   6   7      125.59      120.55      7.50 o 
  -6   6   7      713.51      665.69     16.34 o 
  -5   6   7      513.16      490.35     12.64 o 
  -4   6   7      159.47      145.41      6.80 o 
  -3   6   7      344.01      319.82      6.68 o 
  -2   6   7      440.41      457.53      7.21 o 
  -1   6   7       97.52      100.85      2.94 o 
   0   6   7       34.80       46.81      1.99 o 
   1   6   7       97.49       97.14      3.23 o 
   2   6   7      440.04      453.84      8.31 o 
   3   6   7      344.28      325.91     11.04 o 
   4   6   7      159.44      136.82      5.77 o 
   5   6   7      513.49      473.00     20.23 o 
   6   6   7      713.30      664.88     20.73 o 
   7   6   7      125.49      130.44      6.69 o 
   8   6   7       76.44       78.38      5.75 o 
   9   6   7       25.14       26.81      4.82 o 
  -8   7   7        4.31        2.07      4.85 o 
  -7   7   7        7.39        4.22      4.53 o 
  -6   7   7      564.72      564.36     14.90 o 
  -5   7   7      116.84      114.20      6.88 o 
  -4   7   7       80.19       83.50      6.31 o 
  -3   7   7      228.62      230.71      7.55 o 
  -2   7   7      758.37      737.08     10.76 o 
  -1   7   7       74.22       76.15      2.70 o 
   0   7   7       12.90       17.65      1.67 o 
   1   7   7       74.14       79.66      2.87 o 
   2   7   7      759.11      746.65     13.97 o 
   3   7   7      227.87      228.23      7.92 o 
   4   7   7       79.50       81.65      4.94 o 
   5   7   7      116.81      112.12      6.57 o 
   6   7   7      563.66      546.72     12.91 o 
   7   7   7        7.47       10.91      3.92 o 
   8   7   7        4.29        8.97      4.14 o 
  -8   8   7       74.60       84.70      7.54 o 
  -7   8   7       90.62       81.19      7.00 o 
  -6   8   7       53.35       63.82      6.15 o 
  -5   8   7      283.20      274.03     14.59 o 
  -4   8   7       22.54       14.07      5.20 o 
  -3   8   7       32.90       33.46      3.83 o 
  -2   8   7      695.52      676.90     15.14 o 
  -1   8   7      154.78      154.36      4.27 o 
   0   8   7      305.88      307.05      5.68 o 
   1   8   7      154.28      149.23      4.45 o 
   2   8   7      695.09      689.61     18.20 o 
   3   8   7       32.75       33.54      4.25 o 
   4   8   7       22.73       14.99      4.28 o 
   5   8   7      283.40      274.27     10.67 o 
   6   8   7       53.38       59.09      5.06 o 
   7   8   7       90.97       88.97      6.16 o 
   8   8   7       74.68       91.57      6.54 o 
  -7   9   7       11.09       17.00      5.57 o 
  -6   9   7       28.21       33.45      5.68 o 
  -5   9   7      135.78      139.80      9.65 o 
  -4   9   7      132.29      119.13      8.74 o 
  -3   9   7      201.88      204.08      9.92 o 
  -2   9   7       65.72       59.69      4.67 o 
  -1   9   7       52.14       55.18      2.90 o 
   0   9   7      103.03      103.40      3.58 o 
   1   9   7       52.18       63.55      5.75 o 
   2   9   7       66.10       74.77     10.66 o 
   3   9   7      201.58      186.70     11.35 o 
   4   9   7      132.70      137.60      8.50 o 
   5   9   7      135.97      143.66      6.97 o 
   6   9   7       28.03       32.94      4.55 o 
   7   9   7       11.01       18.37      5.07 o 
  -6  10   7       43.11       46.38      7.66 o 
  -5  10   7       91.72       62.41      7.71 o 
  -4  10   7       67.64       55.95      6.97 o 
  -3  10   7        6.30        3.34      8.07 o 
  -2  10   7       13.80       14.41      4.94 o 
  -1  10   7      658.84      633.44     11.57 o 
   0  10   7       81.01       86.26      4.78 o 
   1  10   7      659.33      629.06     14.36 o 
   2  10   7       13.78       15.30      3.72 o 
   3  10   7        6.31       11.44      3.86 o 
   4  10   7       67.92       68.99      9.34 o 
   5  10   7       91.81       83.40      6.64 o 
   6  10   7       42.96       49.09      8.87 o 
  -5  11   7        1.10        2.52      5.76 o 
  -4  11   7       26.94       39.76      6.65 o 
  -3  11   7       48.53       40.75      6.61 o 
  -2  11   7       15.70       18.85      4.02 o 
  -1  11   7      190.46      189.45     10.87 o 
   0  11   7      122.64      123.91      7.12 o 
   1  11   7      190.49      193.86      8.82 o 
   2  11   7       15.72       14.98      3.76 o 
   3  11   7       48.31       47.31      5.44 o 
   4  11   7       26.96       32.64      5.14 o 
   5  11   7        1.10        5.64      4.12 o 
  -4  12   7       40.97       49.29      7.68 o 
  -3  12   7       31.43       35.64      6.86 o 
  -2  12   7       25.09       17.53      5.03 o 
  -1  12   7       21.78       30.70      6.73 o 
   0  12   7       17.48       18.44      5.04 o 
   1  12   7       21.96       31.71      5.00 o 
   2  12   7       25.07       35.05      6.12 o 
   3  12   7       31.29       32.38      4.70 o 
   4  12   7       41.09       51.91      6.01 o 
  -2  13   7        2.12        6.59      6.53 o 
  -1  13   7        5.48       10.36      6.55 o 
   0  13   7        7.44       13.76      6.74 o 
   1  13   7        5.57        7.78      4.62 o 
   2  13   7        2.15        6.49      5.18 o 
   0   0   8      483.47      494.83     16.51 o 
   1   0   8     3351.65     3291.54     55.27 o 
   2   0   8       34.18       41.66      3.12 o 
   3   0   8       37.19       37.88      2.38 o 
   4   0   8      300.68      263.55      4.67 o 
   5   0   8      178.18      175.42      4.00 o 
   6   0   8       55.34       51.36      2.81 o 
   7   0   8     1504.20     1499.69     24.52 o 
   8   0   8       56.62       61.05      4.39 o 
   9   0   8        0.03        3.30      3.87 o 
  10   0   8       35.15       42.38      8.04 o 
 -10   1   8      303.34      321.15     30.09 o 
  -9   1   8       18.88       19.96      4.42 o 
  -8   1   8        7.05        8.62      3.23 o 
  -7   1   8      272.66      265.01      5.80 o 
  -6   1   8      459.16      464.75      6.85 o 
  -5   1   8      631.70      578.70      7.80 o 
  -4   1   8      380.78      385.28      7.30 o 
  -3   1   8       94.89       83.95      2.97 o 
  -2   1   8      690.60      692.83     14.78 o 
  -1   1   8      226.29      224.46      4.55 o 
   0   1   8      483.18      456.69     10.66 o 
   1   1   8      225.82      217.24      4.36 o 
   2   1   8      692.25      695.78      9.59 o 
   3   1   8       95.09       87.74      2.71 o 
   4   1   8      381.66      401.15      6.57 o 
   5   1   8      631.16      566.25      8.95 o 
   6   1   8      458.36      450.23      8.21 o 
   7   1   8      271.87      257.02      6.46 o 
   8   1   8        7.07        8.99      3.08 o 
   9   1   8       18.85       11.85      3.48 o 
  10   1   8      303.32      336.89     27.62 o 
 -10   2   8       60.23       71.13      6.94 o 
  -9   2   8        2.22       11.28      3.52 o 
  -8   2   8      181.17      196.25      6.67 o 
  -7   2   8      265.67      274.80      6.28 o 
  -6   2   8       64.95       63.71      3.05 o 
  -5   2   8      499.40      480.14      7.15 o 
  -4   2   8      536.32      540.95      9.25 o 
  -3   2   8     1033.83     1106.50     14.67 o 
  -2   2   8      557.94      579.26      9.06 o 
  -1   2   8     1221.05     1235.67     19.25 o 
   0   2   8       89.57      102.39      2.99 o 
   1   2   8     1219.57     1233.99     16.03 o 
   2   2   8      557.51      588.47      8.34 o 
   3   2   8     1033.16     1087.07     16.78 o 
   4   2   8      536.07      540.33      9.17 o 
   5   2   8      499.35      479.71      8.14 o 
   6   2   8       65.21       72.14      3.66 o 
   7   2   8      265.17      274.84      9.46 o 
   8   2   8      181.13      189.02      7.10 o 
   9   2   8        2.27        5.03      3.06 o 
  10   2   8       60.10       72.88      7.31 o 
 -10   3   8       66.46       76.78      7.84 o 
  -9   3   8      120.85      120.16      7.63 o 
  -8   3   8       39.14       52.48      5.53 o 
  -7   3   8       50.90       51.92      5.13 o 
  -6   3   8      189.89      192.23      5.10 o 
  -5   3   8       50.49       44.13      2.60 o 
  -4   3   8      219.53      232.65      4.72 o 
  -3   3   8       68.36       61.82      2.36 o 
  -2   3   8      210.64      216.95      5.04 o 
  -1   3   8     1910.95     2055.89     38.32 o 
   0   3   8       19.18       29.17      2.05 o 
   1   3   8     1909.08     2029.27     38.45 o 
   2   3   8      210.62      217.91      3.88 o 
   3   3   8       68.50       62.07      3.02 o 
   4   3   8      219.55      235.65      6.01 o 
   5   3   8       50.62       41.57      2.62 o 
   6   3   8      189.89      186.08      5.51 o 
   7   3   8       51.10       52.33      4.30 o 
   8   3   8       39.14       45.74      5.16 o 
   9   3   8      120.98      116.36      7.28 o 
  10   3   8       66.35       92.16      6.95 o 
  -9   4   8      124.13      117.43     10.90 o 
  -8   4   8        8.95       20.75      4.93 o 
  -7   4   8       33.55       26.27      4.64 o 
  -6   4   8       80.93       71.56      5.43 o 
  -5   4   8      286.28      287.36      6.05 o 
  -4   4   8       70.66       72.44      2.99 o 
  -3   4   8        2.41        1.45      1.24 o 
  -2   4   8      420.18      467.59      8.52 o 
  -1   4   8     1267.20     1285.22     18.40 o 
   0   4   8      759.88      751.65     12.66 o 
   1   4   8     1269.55     1304.68     18.42 o 
   2   4   8      420.40      456.66      7.19 o 
   3   4   8        2.36        0.22      1.31 o 
   4   4   8       70.85       70.73      3.00 o 
   5   4   8      286.09      277.13      6.56 o 
   6   4   8       80.70       71.68      5.35 o 
   7   4   8       33.85       31.25      4.01 o 
   8   4   8        9.06       13.10      3.44 o 
   9   4   8      123.98      134.04      8.55 o 
  -9   5   8       45.27       48.02      6.35 o 
  -8   5   8       43.86       57.52      6.12 o 
  -7   5   8       62.00       69.27      6.06 o 
  -6   5   8      128.43       99.39      6.35 o 
  -5   5   8      111.20       96.57      7.60 o 
  -4   5   8      118.06      108.27      4.11 o 
  -3   5   8       29.48       32.71      2.03 o 
  -2   5   8      164.85      170.98      5.59 o 
  -1   5   8      208.71      226.78      7.30 o 
   0   5   8      438.65      420.53      6.19 o 
   1   5   8      209.13      228.18      4.46 o 
   2   5   8      164.21      158.26      5.57 o 
   3   5   8       29.43       31.25      2.21 o 
   4   5   8      118.20      106.29      3.76 o 
   5   5   8      111.39       95.86      5.10 o 
   6   5   8      128.57      113.85      5.65 o 
   7   5   8       61.95       69.12      5.18 o 
   8   5   8       43.90       63.71      6.03 o 
   9   5   8       45.22       56.70      7.28 o 
  -9   6   8      112.91      124.89     16.85 o 
  -8   6   8       51.33       47.26      6.11 o 
  -7   6   8        1.17       -0.01      7.05 o 
  -6   6   8      274.52      264.18      9.66 o 
  -5   6   8       12.12        8.71      3.83 o 
  -4   6   8       31.87       35.47      4.26 o 
  -3   6   8      159.61      163.87      4.64 o 
  -2   6   8        2.62        1.16      1.40 o 
  -1   6   8      214.69      226.70      4.42 o 
   0   6   8      491.90      505.93      6.97 o 
   1   6   8      213.78      225.33      4.49 o 
   2   6   8        2.62        2.71      1.75 o 
   3   6   8      159.73      162.43      5.08 o 
   4   6   8       32.07       32.95      3.58 o 
   5   6   8       12.20       11.12      3.25 o 
   6   6   8      274.99      289.82      8.64 o 
   7   6   8        1.22        4.29      2.92 o 
   8   6   8       50.91       48.15      5.14 o 
   9   6   8      112.48      124.32      7.39 o 
  -8   7   8       21.83       29.23      5.79 o 
  -7   7   8       87.71       82.42      6.80 o 
  -6   7   8      343.33      355.82     11.36 o 
  -5   7   8        4.11        2.02      3.90 o 
  -4   7   8      462.80      445.10     14.86 o 
  -3   7   8      254.22      252.41      8.07 o 
  -2   7   8       23.61       24.32      1.89 o 
  -1   7   8      414.78      429.37      6.77 o 
   0   7   8       17.68       20.65      1.77 o 
   1   7   8      414.48      435.56      7.63 o 
   2   7   8       23.82       29.68      2.53 o 
   3   7   8      253.97      252.34     11.89 o 
   4   7   8      463.04      451.06     10.71 o 
   5   7   8        4.12       -1.66      3.12 o 
   6   7   8      343.25      350.13     18.46 o 
   7   7   8       87.72       85.26      7.25 o 
   8   7   8       21.79       20.00      4.52 o 
  -8   8   8        6.84       11.83      5.54 o 
  -7   8   8      241.46      250.84     12.76 o 
  -6   8   8      401.37      369.78     15.19 o 
  -5   8   8      146.23      134.48      7.72 o 
  -4   8   8      482.57      442.46     20.55 o 
  -3   8   8      662.82      678.83     15.06 o 
  -2   8   8      868.11      883.26     15.99 o 
  -1   8   8      616.88      611.97      8.90 o 
   0   8   8      153.10      152.13      4.15 o 
   1   8   8      617.57      599.27     11.36 o 
   2   8   8      868.70      848.38     19.36 o 
   3   8   8      663.29      642.04     15.87 o 
   4   8   8      482.12      425.19     18.30 o 
   5   8   8      146.18      148.76      7.66 o 
   6   8   8      400.77      380.07     12.09 o 
   7   8   8      241.52      237.62      9.96 o 
   8   8   8        6.75       10.49      4.49 o 
  -7   9   8      172.21      159.15      9.39 o 
  -6   9   8      113.38       93.19      8.81 o 
  -5   9   8      152.07      147.37      9.98 o 
  -4   9   8       54.19       58.56      6.99 o 
  -3   9   8      202.92      197.37     10.24 o 
  -2   9   8      131.84      122.90      5.35 o 
  -1   9   8       54.69       54.00      2.79 o 
   0   9   8        0.33        0.16      1.72 o 
   1   9   8       54.72       53.87      4.48 o 
   2   9   8      131.73      128.27      5.99 o 
   3   9   8      202.68      217.86      8.45 o 
   4   9   8       53.92       51.81      8.07 o 
   5   9   8      152.17      166.33      8.23 o 
   6   9   8      113.73      109.77     10.98 o 
   7   9   8      172.79      194.42      8.36 o 
  -6  10   8        2.98        7.00      6.29 o 
  -5  10   8       13.55       16.08      5.95 o 
  -4  10   8       59.90       49.41      6.99 o 
  -3  10   8       38.04       34.80      6.14 o 
  -2  10   8       75.80       70.89      5.48 o 
  -1  10   8       60.14       68.15      4.00 o 
   0  10   8      149.97      157.00      4.98 o 
   1  10   8       60.12       64.28      6.33 o 
   2  10   8       76.08       82.37      5.32 o 
   3  10   8       37.82       37.54      4.93 o 
   4  10   8       59.92       52.65      5.55 o 
   5  10   8       13.47       15.37      4.47 o 
   6  10   8        2.99       10.67      4.30 o 
  -5  11   8      143.07      136.74     10.70 o 
  -4  11   8       14.20       17.28      6.11 o 
  -3  11   8       27.82       21.15      4.50 o 
  -2  11   8       20.98       23.14      4.19 o 
  -1  11   8        3.52        0.13      5.46 o 
   0  11   8        3.32        4.88      3.98 o 
   1  11   8        3.48        7.46      3.27 o 
   2  11   8       21.16       14.37      3.73 o 
   3  11   8       27.85       26.21      4.27 o 
   4  11   8       14.03       10.38      4.41 o 
   5  11   8      143.11      160.29     10.12 o 
  -4  12   8      100.40       79.58     14.86 o 
  -3  12   8       10.44        9.02      4.26 o 
  -2  12   8       43.68       52.45      6.18 o 
  -1  12   8       66.92       61.68      7.98 o 
   0  12   8        8.55        5.97      4.26 o 
   1  12   8       66.84       81.71      7.62 o 
   2  12   8       43.83       58.10      7.05 o 
   3  12   8       10.50       13.61      4.25 o 
   4  12   8      100.31       94.68      7.31 o 
  -1  13   8       29.26       38.08     21.84 o 
   0  13   8       27.28       44.75      7.79 o 
   1  13   8       29.31       38.10      5.65 o 
   1   0   9     2208.67     2194.73     27.70 o 
   2   0   9     1703.79     1696.45     23.82 o 
   3   0   9      380.91      371.44      6.09 o 
   4   0   9        0.00       -1.49      1.34 o 
   5   0   9      295.98      284.06      5.23 o 
   6   0   9      494.03      479.02      7.69 o 
   7   0   9      683.80      670.99     10.38 o 
   8   0   9       98.67       88.49      5.06 o 
   9   0   9       27.61       24.07      5.47 o 
  10   0   9       58.16       71.82      9.27 o 
 -10   1   9       70.58      102.05      8.77 o 
  -9   1   9       97.79      108.90      6.59 o 
  -8   1   9       35.09       35.56      4.00 o 
  -7   1   9       31.92       30.82      4.02 o 
  -6   1   9      171.69      173.11      4.22 o 
  -5   1   9      201.69      192.28      6.35 o 
  -4   1   9       66.23       62.39      2.51 o 
  -3   1   9      965.55      974.31     14.49 o 
  -2   1   9     1074.85     1076.87     17.15 o 
  -1   1   9      333.14      341.21      5.92 o 
   0   1   9       75.75       59.15      2.59 o 
   1   1   9      333.39      345.67      6.06 o 
   2   1   9     1076.00     1067.88     15.78 o 
   3   1   9      965.21      984.22     15.24 o 
   4   1   9       66.29       64.81      2.37 o 
   5   1   9      201.86      191.36      5.79 o 
   6   1   9      171.90      156.32      4.33 o 
   7   1   9       31.80       29.72      2.95 o 
   8   1   9       35.06       35.98      4.30 o 
   9   1   9       97.65       96.92      7.83 o 
  10   1   9       70.90       69.54      8.75 o 
 -10   2   9      134.68      157.32      8.30 o 
  -9   2   9       48.93       64.02      5.61 o 
  -8   2   9      152.39      167.53      6.49 o 
  -7   2   9       85.24       85.17      3.53 o 
  -6   2   9       18.28       17.32      2.25 o 
  -5   2   9      505.88      491.69      7.35 o 
  -4   2   9      671.79      679.69      9.88 o 
  -3   2   9      930.31      930.76     13.87 o 
  -2   2   9     1381.39     1401.26     20.06 o 
  -1   2   9     2156.06     2229.70     33.73 o 
   0   2   9     1220.17     1087.78     15.56 o 
   1   2   9     2156.27     2224.03     33.88 o 
   2   2   9     1380.93     1402.57     18.27 o 
   3   2   9      930.67      924.91     12.76 o 
   4   2   9      672.28      654.31     10.86 o 
   5   2   9      505.54      491.42      8.42 o 
   6   2   9       18.40       15.55      2.31 o 
   7   2   9       85.48       85.50      4.30 o 
   8   2   9      152.32      161.39      6.15 o 
   9   2   9       48.84       60.25      5.56 o 
  10   2   9      134.80      185.15     18.53 o 
  -9   3   9       34.98       38.77      4.43 o 
  -8   3   9       25.39       32.26      4.45 o 
  -7   3   9       97.01       90.63      5.27 o 
  -6   3   9      191.87      195.03      4.85 o 
  -5   3   9      378.45      383.68      6.81 o 
  -4   3   9       10.93       14.88      1.75 o 
  -3   3   9       32.62       29.88      1.92 o 
  -2   3   9      506.46      484.81      8.83 o 
  -1   3   9      122.56      135.45      7.56 o 
   0   3   9      189.90      204.27      4.90 o 
   1   3   9      122.84      132.97      2.99 o 
   2   3   9      506.48      483.26      7.46 o 
   3   3   9       32.57       28.06      2.14 o 
   4   3   9       10.82       11.26      2.00 o 
   5   3   9      378.83      378.25      7.13 o 
   6   3   9      191.89      191.66      5.61 o 
   7   3   9       97.08       89.91      5.21 o 
   8   3   9       25.41       32.74      4.26 o 
   9   3   9       34.78       37.02      5.67 o 
  -9   4   9       46.03       62.02      5.83 o 
  -8   4   9        3.12       -0.02      4.98 o 
  -7   4   9       37.49       37.20      4.19 o 
  -6   4   9      245.61      232.80      7.29 o 
  -5   4   9      621.00      610.40      9.50 o 
  -4   4   9       57.42       53.60      2.52 o 
  -3   4   9      160.62      159.56      3.84 o 
  -2   4   9      288.69      307.39      6.95 o 
  -1   4   9      925.34      917.05     16.32 o 
   0   4   9      909.54      948.38     15.62 o 
   1   4   9      925.92      901.78     12.31 o 
   2   4   9      288.79      306.86      5.04 o 
   3   4   9      160.18      162.11      3.99 o 
   4   4   9       57.33       53.94      2.82 o 
   5   4   9      621.71      596.38     10.11 o 
   6   4   9      245.28      224.95      7.25 o 
   7   4   9       37.49       36.26      4.18 o 
   8   4   9        3.13        4.54      3.63 o 
   9   4   9       46.11       45.99      4.94 o 
  -9   5   9      127.01      164.60      8.03 o 
  -8   5   9        2.24       11.69      4.81 o 
  -7   5   9      107.98       98.48      6.78 o 
  -6   5   9      171.00      131.98      7.16 o 
  -5   5   9       85.79       78.04      5.40 o 
  -4   5   9      204.04      208.79      4.81 o 
  -3   5   9       58.37       57.25      2.69 o 
  -2   5   9      779.59      788.32     12.05 o 
  -1   5   9      360.22      382.20      7.03 o 
   0   5   9      244.00      242.79      4.78 o 
   1   5   9      359.91      397.20      6.54 o 
   2   5   9      778.70      766.09     14.28 o 
   3   5   9       58.46       60.56      2.53 o 
   4   5   9      203.87      209.81      5.08 o 
   5   5   9       85.59       79.00      4.65 o 
   6   5   9      171.17      147.88      8.71 o 
   7   5   9      108.38      100.14      5.89 o 
   8   5   9        2.16        9.38      3.81 o 
   9   5   9      127.33      145.76      8.69 o 
  -9   6   9       13.04       14.34      6.87 o 
  -8   6   9       53.05       56.74      6.38 o 
  -7   6   9       49.53       43.28      5.46 o 
  -6   6   9      242.21      245.37     16.14 o 
  -5   6   9      160.29      146.83      7.24 o 
  -4   6   9       63.45       63.58      4.45 o 
  -3   6   9       32.12       33.30      2.60 o 
  -2   6   9      346.08      354.55      6.79 o 
  -1   6   9       80.18       81.71      3.07 o 
   0   6   9      512.82      542.58      7.45 o 
   1   6   9       79.83       83.56      2.96 o 
   2   6   9      345.87      348.90      7.17 o 
   3   6   9       32.15       34.17      2.58 o 
   4   6   9       63.45       61.58      4.30 o 
   5   6   9      159.52      151.10      8.29 o 
   6   6   9      242.63      244.60      9.99 o 
   7   6   9       49.50       40.52      4.67 o 
   8   6   9       53.22       58.97      5.43 o 
   9   6   9       13.06       17.34      7.24 o 
  -8   7   9       27.06       37.18      6.09 o 
  -7   7   9      129.63      126.99      8.01 o 
  -6   7   9      262.88      234.51      9.53 o 
  -5   7   9      225.98      207.95     15.17 o 
  -4   7   9       19.08       11.74      4.93 o 
  -3   7   9      498.73      489.94     10.51 o 
  -2   7   9      226.17      226.67      4.67 o 
  -1   7   9       70.44       76.89      2.90 o 
   0   7   9      862.99      863.46     11.29 o 
   1   7   9       70.80       77.35      3.02 o 
   2   7   9      226.29      232.18      5.87 o 
   3   7   9      498.18      476.84     12.55 o 
   4   7   9       19.12       16.79      3.46 o 
   5   7   9      226.14      209.14      7.36 o 
   6   7   9      262.87      246.10     11.03 o 
   7   7   9      129.35      129.82      6.91 o 
   8   7   9       27.05       27.88      5.54 o 
  -7   8   9       24.73       22.67      5.42 o 
  -6   8   9      295.25      299.96     14.30 o 
  -5   8   9      257.06      245.05     13.58 o 
  -4   8   9       47.60       38.32      6.21 o 
  -3   8   9      468.58      445.46     10.07 o 
  -2   8   9      472.02      460.02      8.71 o 
  -1   8   9      325.39      332.62      5.96 o 
   0   8   9      368.26      366.30      5.97 o 
   1   8   9      325.36      330.19      6.11 o 
   2   8   9      471.95      465.39     15.32 o 
   3   8   9      468.26      440.76     12.18 o 
   4   8   9       47.39       49.61      4.41 o 
   5   8   9      257.37      247.40      8.25 o 
   6   8   9      295.42      297.04     10.30 o 
   7   8   9       24.92       31.40      7.55 o 
  -7   9   9        5.87        0.58      6.34 o 
  -6   9   9       14.23       23.41     14.77 o 
  -5   9   9       98.90      114.79      9.14 o 
  -4   9   9      182.94      182.80     10.31 o 
  -3   9   9      198.60      188.29      8.00 o 
  -2   9   9       60.41       68.18      4.35 o 
  -1   9   9       79.74       77.94      3.44 o 
   0   9   9        0.44       -1.45      1.74 o 
   1   9   9       79.95       75.77      4.20 o 
   2   9   9       60.22       69.91      4.85 o 
   3   9   9      198.33      202.52     16.72 o 
   4   9   9      183.08      189.57     24.23 o 
   5   9   9       99.13      113.18      6.42 o 
   6   9   9       14.27        6.95      3.95 o 
   7   9   9        5.86        4.12      5.43 o 
  -6  10   9       69.73       83.48      9.08 o 
  -5  10   9      191.07      205.51     11.55 o 
  -4  10   9        0.75       -1.15      3.71 o 
  -3  10   9      157.64      141.31      7.61 o 
  -2  10   9       43.00       43.28      4.77 o 
  -1  10   9      165.90      167.65      5.76 o 
   0  10   9      106.25       90.03      4.02 o 
   1  10   9      165.42      164.47      5.83 o 
   2  10   9       42.97       43.14      4.42 o 
   3  10   9      158.14      154.49      7.99 o 
   4  10   9        0.73        3.66      4.63 o 
   5  10   9      190.98      195.55      8.88 o 
   6  10   9       69.88       73.46      9.06 o 
  -5  11   9       24.90       22.76      5.29 o 
  -4  11   9       11.92       -0.03      4.03 o 
  -3  11   9       85.58       82.42      6.35 o 
  -2  11   9       39.10       33.35      4.24 o 
  -1  11   9       52.97       58.99      4.67 o 
   0  11   9       28.27       25.35      4.55 o 
   1  11   9       53.16       67.84      4.31 o 
   2  11   9       39.33       41.40      4.50 o 
   3  11   9       85.80       80.71      5.76 o 
   4  11   9       11.98       22.47      4.73 o 
   5  11   9       24.79       30.55      5.28 o 
  -3  12   9       26.66       32.71      8.34 o 
  -2  12   9       64.45       73.36      6.74 o 
  -1  12   9       68.25       73.96      8.43 o 
   0  12   9      114.24      118.81      7.46 o 
   1  12   9       68.09       66.06      6.13 o 
   2  12   9       64.52       76.35      5.72 o 
   3  12   9       26.61       29.29      4.74 o 
   0   0  10        8.32        7.27      2.14 o 
   1   0  10      126.76      116.70      2.78 o 
   2   0  10     1029.74     1100.35     16.03 o 
   3   0  10     1162.07     1130.45     16.68 o 
   4   0  10        3.41        5.06      1.50 o 
   5   0  10     1731.91     1665.21     20.68 o 
   6   0  10       84.24       81.01      3.23 o 
   7   0  10       22.39       26.18      2.40 o 
   8   0  10       15.83       16.17      3.06 o 
   9   0  10       34.10       52.85     11.56 o 
  -9   1  10       51.59       58.76      8.62 o 
  -8   1  10       77.13       87.02      6.10 o 
  -7   1  10        1.46        1.82      2.16 o 
  -6   1  10      118.18      111.66      3.68 o 
  -5   1  10      525.86      485.19      7.50 o 
  -4   1  10      344.22      346.06      5.67 o 
  -3   1  10     1492.50     1451.70     20.95 o 
  -2   1  10     2249.29     2247.51     36.43 o 
  -1   1  10      164.15      192.18      4.10 o 
   0   1  10      113.81      120.72      3.85 o 
   1   1  10      164.15      181.52      4.16 o 
   2   1  10     2250.43     2294.22     31.85 o 
   3   1  10     1493.77     1459.02     20.91 o 
   4   1  10      344.03      342.40      6.04 o 
   5   1  10      525.56      492.98      8.03 o 
   6   1  10      117.74      117.52      3.61 o 
   7   1  10        1.46        3.34      2.50 o 
   8   1  10       77.20       81.97      6.07 o 
   9   1  10       51.71       54.88      5.05 o 
  -9   2  10      146.06      158.81      9.54 o 
  -8   2  10       37.29       43.07      4.74 o 
  -7   2  10      408.42      404.79      8.96 o 
  -6   2  10      100.11      101.85      4.14 o 
  -5   2  10      342.24      326.10      6.02 o 
  -4   2  10       55.53       59.95      3.36 o 
  -3   2  10      585.92      589.74      9.47 o 
  -2   2  10      412.97      421.52      7.94 o 
  -1   2  10      827.27      863.63     14.26 o 
   0   2  10      677.75      660.73     11.23 o 
   1   2  10      828.61      873.60     12.80 o 
   2   2  10      412.61      420.27      7.56 o 
   3   2  10      586.52      583.80      8.76 o 
   4   2  10       55.54       60.54      2.65 o 
   5   2  10      343.17      321.70      6.16 o 
   6   2  10      100.04      100.52      3.93 o 
   7   2  10      408.91      405.64     11.11 o 
   8   2  10       37.43       42.18      3.95 o 
   9   2  10      146.53      139.05      9.05 o 
  -9   3  10       97.92      107.46      7.76 o 
  -8   3  10       33.75       46.11      4.23 o 
  -7   3  10       40.00       40.12      4.71 o 
  -6   3  10       97.37      105.00      3.90 o 
  -5   3  10      330.34      310.65      6.06 o 
  -4   3  10      510.30      507.12      8.05 o 
  -3   3  10       91.94      100.75      3.43 o 
  -2   3  10      197.49      216.00      6.20 o 
  -1   3  10      674.63      714.12     13.74 o 
   0   3  10       85.65       84.37      2.91 o 
   1   3  10      675.62      711.46      9.91 o 
   2   3  10      197.40      221.06      4.55 o 
   3   3  10       92.09      105.53      2.99 o 
   4   3  10      509.97      499.50      8.96 o 
   5   3  10      331.02      307.12      6.56 o 
   6   3  10       97.81      105.79      4.15 o 
   7   3  10       39.88       46.67      5.35 o 
   8   3  10       33.79       46.38      4.59 o 
   9   3  10       97.77      102.36      8.15 o 
  -9   4  10       10.64       11.72      4.32 o 
  -8   4  10       41.89       37.77      9.38 o 
  -7   4  10       12.14       11.60      3.60 o 
  -6   4  10       86.91       87.98      5.07 o 
  -5   4  10       71.21       80.51      3.30 o 
  -4   4  10      177.82      185.74      4.46 o 
  -3   4  10      509.26      520.73      8.15 o 
  -2   4  10      186.93      191.14     11.68 o 
  -1   4  10     1036.42     1067.12     17.46 o 
   0   4  10       49.81       42.10      2.28 o 
   1   4  10     1034.42     1064.99     15.56 o 
   2   4  10      186.61      201.53      4.00 o 
   3   4  10      509.77      517.82      7.58 o 
   4   4  10      177.60      191.06      4.81 o 
   5   4  10       71.43       81.32      3.57 o 
   6   4  10       86.88       79.98      4.86 o 
   7   4  10       12.18       16.06      3.67 o 
   8   4  10       41.67       45.81      4.74 o 
   9   4  10       10.65       13.43      4.99 o 
  -9   5  10       11.90        3.70      4.93 o 
  -8   5  10        1.65       -2.19      4.02 o 
  -7   5  10       84.77       83.75      5.52 o 
  -6   5  10      268.46      248.54      8.69 o 
  -5   5  10        0.72        0.32      2.97 o 
  -4   5  10       25.83       29.98      2.43 o 
  -3   5  10       47.13       41.74      2.54 o 
  -2   5  10      163.68      171.03      4.44 o 
  -1   5  10      714.15      742.35     13.02 o 
   0   5  10      217.21      224.40      5.06 o 
   1   5  10      714.83      752.42     10.76 o 
   2   5  10      163.58      165.94      5.98 o 
   3   5  10       47.20       48.00      2.63 o 
   4   5  10       25.79       29.95      2.59 o 
   5   5  10        0.72       -0.16      2.41 o 
   6   5  10      268.84      242.86      7.80 o 
   7   5  10       84.62       82.52      5.48 o 
   8   5  10        1.65        2.44      4.36 o 
   9   5  10       11.92       16.86      5.45 o 
  -8   6  10       60.91       56.75      6.34 o 
  -7   6  10       80.32       88.36      6.72 o 
  -6   6  10       39.00       34.42      4.28 o 
  -5   6  10      123.79      128.63      5.96 o 
  -4   6  10      294.26      283.45      7.75 o 
  -3   6  10      357.62      352.97      9.85 o 
  -2   6  10      381.18      377.59      7.28 o 
  -1   6  10      346.39      349.10      6.80 o 
   0   6  10      120.34      121.41      3.55 o 
   1   6  10      348.03      341.60      5.94 o 
   2   6  10      381.19      388.51      6.97 o 
   3   6  10      357.53      345.14      7.63 o 
   4   6  10      294.31      264.41      6.84 o 
   5   6  10      123.48      133.40      6.01 o 
   6   6  10       39.14       40.48      4.33 o 
   7   6  10       79.86       82.82      6.12 o 
   8   6  10       60.67       70.26      6.85 o 
  -8   7  10       58.65       59.86      8.86 o 
  -7   7  10       53.53       49.67      6.04 o 
  -6   7  10      172.78      181.64      8.03 o 
  -5   7  10       45.91       50.55      4.39 o 
  -4   7  10       33.68       33.70      4.22 o 
  -3   7  10      126.69      134.21      6.59 o 
  -2   7  10      686.16      669.30      9.60 o 
  -1   7  10       63.78       59.19      2.71 o 
   0   7  10       97.04      105.77      3.49 o 
   1   7  10       63.69       65.03      2.89 o 
   2   7  10      685.91      667.24     10.52 o 
   3   7  10      126.65      123.08      4.95 o 
   4   7  10       33.87       34.74      3.84 o 
   5   7  10       45.92       46.61      4.50 o 
   6   7  10      172.96      175.21      7.34 o 
   7   7  10       53.87       51.73      6.20 o 
   8   7  10       58.77       66.13      7.11 o 
  -7   8  10       66.46       81.28      7.09 o 
  -6   8  10      206.72      201.46      9.61 o 
  -5   8  10      419.44      421.91     12.50 o 
  -4   8  10       35.50       38.60      4.82 o 
  -3   8  10      245.51      274.51      7.73 o 
  -2   8  10      771.05      748.25     12.64 o 
  -1   8  10      683.10      670.56      9.87 o 
   0   8  10       88.39       84.46      3.59 o 
   1   8  10      682.22      683.99     10.01 o 
   2   8  10      771.25      774.03     12.04 o 
   3   8  10      245.81      264.05     15.79 o 
   4   8  10       35.52       31.77      3.99 o 
   5   8  10      418.64      422.84     10.99 o 
   6   8  10      206.73      209.66      9.43 o 
   7   8  10       66.36       75.68      7.15 o 
  -7   9  10       10.59        7.21      5.02 o 
  -6   9  10       36.94       38.83      6.82 o 
  -5   9  10      180.19      175.00     10.96 o 
  -4   9  10        9.01        5.16      3.73 o 
  -3   9  10      206.55      187.67      8.18 o 
  -2   9  10      482.17      479.64     10.73 o 
  -1   9  10      126.03      133.42      4.42 o 
   0   9  10       49.04       56.95      2.98 o 
   1   9  10      125.81      134.95      5.25 o 
   2   9  10      482.03      481.38      9.85 o 
   3   9  10      206.62      215.14      8.89 o 
   4   9  10        9.01        8.77      6.00 o 
   5   9  10      180.11      207.20      7.83 o 
   6   9  10       36.86       34.96      7.85 o 
   7   9  10       10.60       15.49      5.35 o 
  -6  10  10       81.56       56.26     11.70 o 
  -5  10  10      163.69      177.33      9.02 o 
  -4  10  10      174.21      183.54      8.74 o 
  -3  10  10      159.42      149.84      7.79 o 
  -2  10  10       33.73       33.54      4.46 o 
  -1  10  10       40.61       50.74      3.74 o 
   0  10  10       43.49       46.05      3.61 o 
   1  10  10       40.69       44.24      3.65 o 
   2  10  10       33.65       35.55      3.79 o 
   3  10  10      159.58      155.27      6.92 o 
   4  10  10      173.83      187.35      8.65 o 
   5  10  10      163.75      160.39     11.07 o 
   6  10  10       81.59       87.18      7.80 o 
  -4  11  10       39.38       40.10      5.59 o 
  -3  11  10       40.73       42.42      5.21 o 
  -2  11  10       12.03       10.57      3.59 o 
  -1  11  10      100.03      106.50      5.82 o 
   0  11  10       23.35       30.80      9.03 o 
   1  11  10      100.47      108.39      5.27 o 
   2  11  10       12.10       15.18      3.31 o 
   3  11  10       40.84       38.36      4.63 o 
   4  11  10       39.38       42.62      5.47 o 
  -3  12  10       14.52       20.40      4.75 o 
  -2  12  10       62.28       66.07      6.64 o 
  -1  12  10       42.97       47.80      8.99 o 
   0  12  10        7.18       10.08      5.75 o 
   1  12  10       42.95       46.36     10.36 o 
   2  12  10       62.39       62.54      5.42 o 
   3  12  10       14.51       16.13      4.30 o 
   1   0  11     1104.54     1107.10     18.17 o 
   2   0  11     3530.97     3394.79     46.39 o 
   3   0  11      268.44      255.25      4.86 o 
   4   0  11        0.15       -0.19      1.47 o 
   5   0  11      633.81      602.95      8.87 o 
   6   0  11     1160.79     1095.85     14.68 o 
   7   0  11        5.43        5.75      2.29 o 
   8   0  11      217.41      217.65      7.20 o 
   9   0  11       20.57        9.54      9.54 o 
  -9   1  11       27.68       42.56      5.80 o 
  -8   1  11       19.77       17.45      4.01 o 
  -7   1  11      437.62      450.72     16.34 o 
  -6   1  11      571.36      566.49      8.67 o 
  -5   1  11      243.92      226.84      4.76 o 
  -4   1  11       19.85       23.29      2.04 o 
  -3   1  11      729.70      707.66     11.28 o 
  -2   1  11      384.29      362.63      7.43 o 
  -1   1  11       18.38       16.61      1.59 o 
   0   1  11        1.88       -0.89      1.40 o 
   1   1  11       18.29       15.66      1.67 o 
   2   1  11      385.12      368.30      6.74 o 
   3   1  11      730.04      715.71     12.77 o 
   4   1  11       19.93       26.47      2.34 o 
   5   1  11      243.82      236.96      5.76 o 
   6   1  11      571.10      554.47      9.43 o 
   7   1  11      437.85      444.59      8.63 o 
   8   1  11       19.68       17.31      3.49 o 
   9   1  11       27.70       40.80      5.39 o 
  -9   2  11       15.15       18.69      5.14 o 
  -8   2  11       13.67        9.91      6.27 o 
  -7   2  11      147.99      143.95      7.92 o 
  -6   2  11      117.10      115.96      4.19 o 
  -5   2  11       31.77       32.24      2.34 o 
  -4   2  11      345.09      323.54      6.45 o 
  -3   2  11      475.43      478.33      8.09 o 
  -2   2  11       65.47       66.67      3.03 o 
  -1   2  11      359.40      349.44      8.20 o 
   0   2  11       46.35       55.75      3.13 o 
   1   2  11      359.24      349.23      8.84 o 
   2   2  11       65.40       69.67      2.87 o 
   3   2  11      475.59      464.70      7.44 o 
   4   2  11      344.11      327.94      6.04 o 
   5   2  11       32.02       35.13      2.50 o 
   6   2  11      117.37      116.78      4.58 o 
   7   2  11      147.85      153.41      5.50 o 
   8   2  11       13.79       18.17      4.24 o 
   9   2  11       15.14       25.50      5.03 o 
  -9   3  11       65.94       74.50      7.06 o 
  -8   3  11        4.86        5.70      4.33 o 
  -7   3  11        1.30        2.09      4.59 o 
  -6   3  11      174.19      170.41      5.77 o 
  -5   3  11      112.85      107.60      5.48 o 
  -4   3  11      145.65      142.88      4.95 o 
  -3   3  11       81.18       76.29      3.15 o 
  -2   3  11       37.22       35.92      2.48 o 
  -1   3  11      422.44      420.99     12.10 o 
   0   3  11       67.38       62.01      2.71 o 
   1   3  11      421.79      438.70      7.54 o 
   2   3  11       37.37       41.53      2.04 o 
   3   3  11       81.29       81.85      2.74 o 
   4   3  11      145.44      147.58      4.06 o 
   5   3  11      112.46      111.23      3.69 o 
   6   3  11      173.99      167.34      4.97 o 
   7   3  11        1.30        3.38      3.95 o 
   8   3  11        4.90        5.93      5.22 o 
   9   3  11       65.56       96.24     10.03 o 
  -9   4  11       14.09       14.69      4.58 o 
  -8   4  11       65.63       77.54      6.52 o 
  -7   4  11       24.18       21.04      4.48 o 
  -6   4  11      125.49      123.57      6.81 o 
  -5   4  11      147.43      134.21      4.12 o 
  -4   4  11      106.30      110.55      3.66 o 
  -3   4  11       72.70       71.62      3.44 o 
  -2   4  11       88.94       91.12      3.74 o 
  -1   4  11      546.32      549.32     10.19 o 
   0   4  11      139.76      137.52      3.85 o 
   1   4  11      547.08      555.63      9.04 o 
   2   4  11       88.59       98.45      3.03 o 
   3   4  11       72.46       76.01      2.76 o 
   4   4  11      106.47      108.57      3.54 o 
   5   4  11      147.12      133.16      4.45 o 
   6   4  11      125.51      124.89      5.24 o 
   7   4  11       24.15       35.58      5.01 o 
   8   4  11       65.70       71.61      6.58 o 
   9   4  11       14.10       27.71      5.52 o 
  -8   5  11       39.44       48.41      5.89 o 
  -7   5  11        8.18        8.11      4.20 o 
  -6   5  11       57.14       51.27      5.31 o 
  -5   5  11       75.01       70.15      4.57 o 
  -4   5  11       73.17       74.73      3.13 o 
  -3   5  11      374.90      356.78      7.09 o 
  -2   5  11      552.62      512.51      9.86 o 
  -1   5  11      987.02      977.17     16.64 o 
   0   5  11      539.65      528.13      8.93 o 
   1   5  11      987.30      998.67     13.69 o 
   2   5  11      552.29      512.75      8.22 o 
   3   5  11      374.98      372.61      7.48 o 
   4   5  11       73.31       75.70      3.48 o 
   5   5  11       75.01       72.95      4.30 o 
   6   5  11       57.24       53.59      5.53 o 
   7   5  11        8.18        2.44      4.26 o 
   8   5  11       39.43       47.19      5.98 o 
  -8   6  11      156.13      139.90     11.57 o 
  -7   6  11       19.55       19.13      4.80 o 
  -6   6  11       66.90       66.77      5.83 o 
  -5   6  11      185.03      157.37      9.15 o 
  -4   6  11      507.64      462.95     12.32 o 
  -3   6  11      105.95      102.16      4.25 o 
  -2   6  11      679.70      629.14     10.67 o 
  -1   6  11      503.22      490.36     11.64 o 
   0   6  11      162.30      170.24      4.44 o 
   1   6  11      503.18      501.59      7.76 o 
   2   6  11      679.13      644.61     10.13 o 
   3   6  11      105.72      110.77      4.78 o 
   4   6  11      507.41      475.63      9.65 o 
   5   6  11      185.20      165.01     10.04 o 
   6   6  11       66.93       65.88      6.21 o 
   7   6  11       19.72       21.02      6.33 o 
   8   6  11      156.02      173.02      9.42 o 
  -8   7  11      310.88      329.63     15.05 o 
  -7   7  11       57.04       37.76      5.64 o 
  -6   7  11       37.84       41.97      5.35 o 
  -5   7  11      226.05      231.10     13.48 o 
  -4   7  11       32.73       39.16      4.53 o 
  -3   7  11       43.22       41.89      5.29 o 
  -2   7  11       76.35       86.32      3.21 o 
  -1   7  11      354.05      366.56      6.42 o 
   0   7  11      500.53      503.47      7.92 o 
   1   7  11      355.11      369.22      6.51 o 
   2   7  11       76.39       92.74      3.43 o 
   3   7  11       43.54       45.35      3.32 o 
   4   7  11       32.75       39.16      4.66 o 
   5   7  11      226.24      224.74     10.04 o 
   6   7  11       37.76       38.88      5.58 o 
   7   7  11       56.67       56.87      6.35 o 
   8   7  11      310.98      350.37     12.88 o 
  -7   8  11       77.05       85.22      7.34 o 
  -6   8  11      120.98      108.93      7.59 o 
  -5   8  11      144.50      138.79      7.87 o 
  -4   8  11       34.59       31.50      4.54 o 
  -3   8  11       67.56       73.75      4.58 o 
  -2   8  11      287.29      290.39      9.06 o 
  -1   8  11      125.55      133.88      4.05 o 
   0   8  11      214.00      211.18      4.92 o 
   1   8  11      125.34      141.23      4.25 o 
   2   8  11      287.64      293.86      6.59 o 
   3   8  11       67.45       79.85      4.70 o 
   4   8  11       34.80       36.34      6.20 o 
   5   8  11      144.57      151.98      8.58 o 
   6   8  11      120.91      124.09      8.22 o 
   7   8  11       76.97       86.29      9.22 o 
  -6   9  11       88.76       87.44      9.97 o 
  -5   9  11       46.00       49.68      7.32 o 
  -4   9  11       27.35       29.76      4.71 o 
  -3   9  11       96.57       98.20      6.31 o 
  -2   9  11      248.24      229.27      7.39 o 
  -1   9  11      110.35      109.93      7.69 o 
   0   9  11      107.39      113.12      3.96 o 
   1   9  11      110.24      118.88      5.02 o 
   2   9  11      247.62      250.70      6.83 o 
   3   9  11       96.80       96.62      5.30 o 
   4   9  11       27.26       24.81      6.26 o 
   5   9  11       46.05       41.33      6.00 o 
   6   9  11       88.95       83.29     12.24 o 
  -5  10  11      205.97      205.67     10.65 o 
  -4  10  11       47.76       52.63      5.74 o 
  -3  10  11       47.10       44.60      5.25 o 
  -2  10  11      194.26      170.56      8.28 o 
  -1  10  11       65.65       70.07      4.19 o 
   0  10  11      299.82      313.67      8.44 o 
   1  10  11       65.64       69.06      4.28 o 
   2  10  11      193.85      191.70      6.30 o 
   3  10  11       46.95       47.26      4.62 o 
   4  10  11       47.79       67.77      8.06 o 
   5  10  11      205.03      197.85     40.00 o 
  -4  11  11       22.24       29.22      8.92 o 
  -3  11  11       13.50       11.81      4.48 o 
  -2  11  11       57.01       67.07      5.14 o 
  -1  11  11      178.50      185.18      7.30 o 
   0  11  11      133.56      143.98     11.53 o 
   1  11  11      178.69      188.76      6.51 o 
   2  11  11       57.27       73.25      5.39 o 
   3  11  11       13.54       21.37      4.19 o 
   4  11  11       22.26       24.57      5.66 o 
  -2  12  11       35.38       25.21      5.55 o 
  -1  12  11       35.21       45.94      7.45 o 
   0  12  11       13.26       15.86      4.86 o 
   1  12  11       35.46       49.32      7.14 o 
   2  12  11       35.41       34.32      5.80 o 
   0   0  12       47.40       50.99      3.96 o 
   1   0  12      473.48      527.10      9.94 o 
   2   0  12       98.21      102.68      4.05 o 
   3   0  12      314.42      328.94      9.49 o 
   4   0  12       83.03       89.76      3.32 o 
   5   0  12      491.89      481.54      8.22 o 
   6   0  12      376.98      344.76      6.86 o 
   7   0  12      242.44      261.82      7.73 o 
   8   0  12       37.58       39.70      6.40 o 
   9   0  12       15.59       24.59     10.28 o 
  -9   1  12      177.56      193.18      9.49 o 
  -8   1  12       45.97       48.22      4.93 o 
  -7   1  12       94.99      101.46      5.72 o 
  -6   1  12      117.30      122.55      4.25 o 
  -5   1  12      404.55      391.84      7.05 o 
  -4   1  12        1.73        3.00      1.88 o 
  -3   1  12      764.10      773.15     12.24 o 
  -2   1  12      550.16      538.77     10.09 o 
  -1   1  12     1089.46     1109.56     18.17 o 
   0   1  12      265.77      283.12      6.47 o 
   1   1  12     1090.26     1083.98     18.12 o 
   2   1  12      549.88      539.25      9.16 o 
   3   1  12      762.89      770.31     13.87 o 
   4   1  12        1.79        2.10      1.84 o 
   5   1  12      405.05      366.38      7.70 o 
   6   1  12      117.13      120.11      4.67 o 
   7   1  12       94.63      102.22      4.39 o 
   8   1  12       45.85       44.91      4.39 o 
   9   1  12      177.53      206.99     12.80 o 
  -9   2  12       73.18       80.22      7.26 o 
  -8   2  12       27.14       31.56      6.62 o 
  -7   2  12       14.92       18.82      3.69 o 
  -6   2  12        5.56        7.04      2.31 o 
  -5   2  12      278.87      273.29      5.72 o 
  -4   2  12       64.39       63.98      3.46 o 
  -3   2  12      354.53      337.90      7.30 o 
  -2   2  12      141.17      139.81      4.98 o 
  -1   2  12     1505.04     1540.96     28.37 o 
   0   2  12       18.87       18.33      1.99 o 
   1   2  12     1504.72     1561.95     24.93 o 
   2   2  12      141.37      137.34      4.01 o 
   3   2  12      354.25      342.56      8.82 o 
   4   2  12       64.35       60.56      3.32 o 
   5   2  12      277.98      272.09      6.47 o 
   6   2  12        5.51        4.69      2.30 o 
   7   2  12       14.85       19.69      3.26 o 
   8   2  12       27.20       27.48      4.03 o 
   9   2  12       73.26       64.63      9.74 o 
  -9   3  12      121.45      175.11      9.46 o 
  -8   3  12        0.03        3.57      4.35 o 
  -7   3  12      178.03      207.06     13.99 o 
  -6   3  12      198.37      202.39      7.12 o 
  -5   3  12       90.70       84.58      4.32 o 
  -4   3  12       23.14       30.45      2.71 o 
  -3   3  12      597.83      609.45     11.27 o 
  -2   3  12      229.64      250.84      5.96 o 
  -1   3  12     1168.82     1225.52     27.38 o 
   0   3  12      124.54      108.00      3.94 o 
   1   3  12     1168.41     1221.44     17.89 o 
   2   3  12      228.95      251.35      6.75 o 
   3   3  12      597.82      617.56      9.59 o 
   4   3  12       23.02       29.60      2.73 o 
   5   3  12       90.68       91.72      4.07 o 
   6   3  12      198.71      198.85      5.50 o 
   7   3  12      178.51      194.78      7.17 o 
   8   3  12        0.03       -1.71      3.28 o 
   9   3  12      121.45      169.62      9.03 o 
  -9   4  12       26.70       39.06      6.40 o 
  -8   4  12       52.35       58.49      7.63 o 
  -7   4  12      139.40      130.60      9.27 o 
  -6   4  12       17.17       19.43      4.18 o 
  -5   4  12      112.60       94.67      4.42 o 
  -4   4  12      160.54      157.67      5.11 o 
  -3   4  12      151.49      145.67      4.75 o 
  -2   4  12      296.08      293.29      6.67 o 
  -1   4  12      365.48      357.27      7.65 o 
   0   4  12       57.01       58.50      2.64 o 
   1   4  12      367.01      382.60      6.84 o 
   2   4  12      296.25      293.77      5.16 o 
   3   4  12      151.51      147.09      4.26 o 
   4   4  12      160.53      167.94      5.02 o 
   5   4  12      112.78       98.53      4.06 o 
   6   4  12       17.04       18.37      3.06 o 
   7   4  12      139.93      160.32     12.70 o 
   8   4  12       52.56       51.72      6.08 o 
   9   4  12       26.88       28.58      5.79 o 
  -8   5  12       14.85       10.44      4.68 o 
  -7   5  12       32.12       16.56      4.54 o 
  -6   5  12      114.87      100.93      7.09 o 
  -5   5  12       74.91       82.75      5.71 o 
  -4   5  12        1.72        3.91      1.96 o 
  -3   5  12        3.06        3.92      1.96 o 
  -2   5  12      124.22      116.56      4.45 o 
  -1   5  12      160.15      153.39      5.02 o 
   0   5  12        6.88        9.80      1.89 o 
   1   5  12      160.27      162.20      4.69 o 
   2   5  12      123.77      129.97      3.89 o 
   3   5  12        3.10        2.74      1.85 o 
   4   5  12        1.73        0.83      2.01 o 
   5   5  12       74.98       79.04      4.40 o 
   6   5  12      114.54      107.86      7.19 o 
   7   5  12       31.99       27.95      5.16 o 
   8   5  12       14.77       17.12      5.08 o 
  -8   6  12       13.27        7.82      5.01 o 
  -7   6  12      228.52      225.60     10.01 o 
  -6   6  12       11.07       11.44      4.21 o 
  -5   6  12      181.61      163.82      7.52 o 
  -4   6  12       17.59       23.23      3.87 o 
  -3   6  12      583.61      557.38     10.91 o 
  -2   6  12      659.39      664.86     17.88 o 
  -1   6  12      260.59      241.95      6.68 o 
   0   6  12      996.86     1010.19     14.18 o 
   1   6  12      259.73      238.84      5.33 o 
   2   6  12      658.19      678.67      9.84 o 
   3   6  12      584.14      569.26     10.25 o 
   4   6  12       17.63       20.49      4.82 o 
   5   6  12      181.20      148.48      6.79 o 
   6   6  12       11.17       14.66      4.64 o 
   7   6  12      227.78      230.06     10.02 o 
   8   6  12       13.15       22.84      5.63 o 
  -7   7  12       82.78       81.46      7.10 o 
  -6   7  12      343.43      341.14     13.95 o 
  -5   7  12      214.49      214.53      8.68 o 
  -4   7  12       62.45       54.27      4.98 o 
  -3   7  12      162.32      142.22      6.91 o 
  -2   7  12      583.69      578.66      9.60 o 
  -1   7  12      219.03      224.96      5.41 o 
   0   7  12      431.68      430.76      8.83 o 
   1   7  12      219.09      228.55      5.07 o 
   2   7  12      583.60      590.85      9.91 o 
   3   7  12      162.66      153.42      6.10 o 
   4   7  12       62.44       52.97      3.99 o 
   5   7  12      214.12      208.27      9.34 o 
   6   7  12      343.83      342.72     12.06 o 
   7   7  12       82.61      108.90      8.05 o 
  -7   8  12       72.88       76.27      7.05 o 
  -6   8  12      178.32      172.11      8.82 o 
  -5   8  12       17.29       20.56      4.58 o 
  -4   8  12       35.19       31.59      4.57 o 
  -3   8  12      122.78      108.11      7.23 o 
  -2   8  12      228.80      225.42      7.02 o 
  -1   8  12      707.92      721.01     10.54 o 
   0   8  12       66.60       73.99      4.83 o 
   1   8  12      708.30      714.04     10.64 o 
   2   8  12      229.54      239.81      9.43 o 
   3   8  12      123.16      106.46      5.64 o 
   4   8  12       35.25       38.23      6.59 o 
   5   8  12       17.41       23.32      5.17 o 
   6   8  12      177.78      164.13      9.33 o 
   7   8  12       72.79       89.75      7.81 o 
  -6   9  12       14.43       15.38      5.02 o 
  -5   9  12      112.47      101.24      9.07 o 
  -4   9  12       29.48       32.95      4.85 o 
  -3   9  12        4.73        6.70      3.73 o 
  -2   9  12       46.79       46.86      5.91 o 
  -1   9  12      294.07      306.47      7.20 o 
   0   9  12        3.00        2.87      2.06 o 
   1   9  12      293.94      294.76      7.52 o 
   2   9  12       46.66       49.45      6.49 o 
   3   9  12        4.77        8.07      3.54 o 
   4   9  12       29.38       32.37      4.74 o 
   5   9  12      112.14      119.58     10.03 o 
   6   9  12       14.41       21.09      6.06 o 
  -5  10  12       45.68       42.09      5.81 o 
  -4  10  12      254.25      244.96     10.00 o 
  -3  10  12      135.60      136.59     12.40 o 
  -2  10  12      204.30      207.81      7.14 o 
  -1  10  12       47.95       54.06      4.37 o 
   0  10  12        0.08        4.09      3.20 o 
   1  10  12       48.21       50.55      4.49 o 
   2  10  12      204.63      195.04      9.51 o 
   3  10  12      135.62      135.71      6.77 o 
   4  10  12      255.08      265.19     10.20 o 
   5  10  12       45.51       39.54     15.60 o 
  -4  11  12        0.77        8.17      4.51 o 
  -3  11  12       27.51       34.22      5.38 o 
  -2  11  12        7.35       11.63      4.37 o 
  -1  11  12       47.88       54.72      8.53 o 
   0  11  12      140.18      160.29     10.06 o 
   1  11  12       47.50       65.18      8.10 o 
   2  11  12        7.42       13.82      3.88 o 
   3  11  12       27.58       32.17      6.21 o 
   4  11  12        0.77       -0.06      3.90 o 
  -1  12  12        0.26       16.51      9.36 o 
   0  12  12       38.39       35.78      6.52 o 
   1  12  12        0.26        6.85      5.36 o 
   1   0  13      500.94      524.25     10.05 o 
   2   0  13     2683.96     2614.75     40.89 o 
   3   0  13        9.96        9.66      1.90 o 
   4   0  13       38.28       40.13      2.91 o 
   5   0  13       14.21       14.75      2.26 o 
   6   0  13      793.65      789.06     12.23 o 
   7   0  13      257.66      258.87      6.95 o 
   8   0  13       45.77       50.58      4.08 o 
   9   0  13       54.16       53.76     11.93 o 
  -9   1  13      106.77      114.07     14.99 o 
  -8   1  13      111.72      119.76      6.72 o 
  -7   1  13       54.46       60.89      3.99 o 
  -6   1  13        2.86        2.95      2.08 o 
  -5   1  13        1.97        1.02      1.91 o 
  -4   1  13      854.72      836.24     13.46 o 
  -3   1  13      392.46      377.53      7.16 o 
  -2   1  13      261.17      261.01      7.90 o 
  -1   1  13      250.90      271.48      6.36 o 
   0   1  13        0.89       -0.06      1.96 o 
   1   1  13      250.71      259.69      7.60 o 
   2   1  13      261.51      267.09      5.70 o 
   3   1  13      392.71      371.55      8.11 o 
   4   1  13      854.91      842.61     13.63 o 
   5   1  13        1.96        0.33      2.16 o 
   6   1  13        2.90        5.96      2.35 o 
   7   1  13       54.68       53.10      3.53 o 
   8   1  13      111.56      115.76      6.12 o 
   9   1  13      106.63      129.40      7.98 o 
  -9   2  13        1.74        5.92      5.98 o 
  -8   2  13      209.53      222.20      9.54 o 
  -7   2  13      141.09      162.76      6.68 o 
  -6   2  13      150.36      160.75      5.27 o 
  -5   2  13      410.53      404.66      8.61 o 
  -4   2  13      509.13      511.22      9.28 o 
  -3   2  13       40.98       41.78      2.59 o 
  -2   2  13       86.69       76.40      3.48 o 
  -1   2  13      113.63      106.27      3.94 o 
   0   2  13      240.17      255.74      7.19 o 
   1   2  13      113.48      107.24      4.24 o 
   2   2  13       86.54       84.96      3.36 o 
   3   2  13       40.91       35.96      2.93 o 
   4   2  13      510.32      524.90      9.57 o 
   5   2  13      410.77      406.03      8.30 o 
   6   2  13      150.48      149.01      5.50 o 
   7   2  13      141.03      149.28      5.21 o 
   8   2  13      209.55      231.95      9.70 o 
   9   2  13        1.77       10.17      4.74 o 
  -8   3  13       26.39       37.57      5.63 o 
  -7   3  13        8.83        7.71      4.26 o 
  -6   3  13       78.38       78.67      4.41 o 
  -5   3  13       76.37       69.68      3.99 o 
  -4   3  13      191.15      168.73      6.81 o 
  -3   3  13      183.86      180.59      5.27 o 
  -2   3  13      112.41      117.63      4.19 o 
  -1   3  13      398.84      376.13     13.37 o 
   0   3  13        1.31        2.11      1.69 o 
   1   3  13      398.28      397.52      7.20 o 
   2   3  13      111.84      114.86      4.05 o 
   3   3  13      183.62      183.66      4.64 o 
   4   3  13      191.56      173.76      5.17 o 
   5   3  13       76.40       74.72      3.84 o 
   6   3  13       78.47       83.32      4.00 o 
   7   3  13        8.90        6.83      3.49 o 
   8   3  13       26.42       33.71      4.90 o 
  -8   4  13       38.03       29.01      5.58 o 
  -7   4  13       22.13        8.13      5.07 o 
  -6   4  13       47.96       48.91      9.91 o 
  -5   4  13      486.33      458.17      9.71 o 
  -4   4  13      149.55      134.93      4.88 o 
  -3   4  13      265.04      267.64      8.24 o 
  -2   4  13      169.45      168.55      5.13 o 
  -1   4  13       18.42       17.61      2.30 o 
   0   4  13      127.86      134.73      4.58 o 
   1   4  13       18.32       18.02      2.40 o 
   2   4  13      169.10      167.55      4.12 o 
   3   4  13      265.41      259.47      7.54 o 
   4   4  13      148.81      139.35      4.80 o 
   5   4  13      486.11      451.29      8.60 o 
   6   4  13       47.97       51.99      4.80 o 
   7   4  13       22.00       24.49      3.88 o 
   8   4  13       37.99       48.41      4.86 o 
  -8   5  13       37.97       43.25      7.29 o 
  -7   5  13       21.17       19.48      7.06 o 
  -6   5  13        6.62        3.11      4.67 o 
  -5   5  13       39.34       29.67      5.44 o 
  -4   5  13      193.90      195.77      5.82 o 
  -3   5  13       12.95       10.37      2.99 o 
  -2   5  13      530.12      504.05     13.58 o 
  -1   5  13       97.24       91.58      4.07 o 
   0   5  13       78.76       85.50      4.03 o 
   1   5  13       96.94       90.46      3.78 o 
   2   5  13      530.43      506.91      9.21 o 
   3   5  13       12.96       11.91      2.13 o 
   4   5  13      193.83      192.10      5.35 o 
   5   5  13       39.37       37.35      3.52 o 
   6   5  13        6.62        8.75      3.14 o 
   7   5  13       20.94       22.05      3.95 o 
   8   5  13       38.07       41.32      5.22 o 
  -7   6  13       26.32       22.48      5.15 o 
  -6   6  13       64.63       57.52      5.68 o 
  -5   6  13      157.46      139.05      7.38 o 
  -4   6  13      142.44      139.99      8.30 o 
  -3   6  13      247.17      233.84      7.76 o 
  -2   6  13       79.15       79.32      4.01 o 
  -1   6  13        5.72        5.25      2.17 o 
   0   6  13      212.60      210.68      5.50 o 
   1   6  13        5.88        3.59      2.14 o 
   2   6  13       79.20       74.19      3.67 o 
   3   6  13      246.90      231.95      6.09 o 
   4   6  13      141.93      132.39      6.38 o 
   5   6  13      157.84      144.19      6.74 o 
   6   6  13       65.02       57.87      4.88 o 
   7   6  13       26.53       26.41      4.39 o 
  -7   7  13      228.53      240.11     10.28 o 
  -6   7  13      160.89      145.12      8.12 o 
  -5   7  13       41.46       37.78      5.06 o 
  -4   7  13        4.89        3.64      3.53 o 
  -3   7  13       40.54       47.81      4.12 o 
  -2   7  13      342.59      328.52      7.86 o 
  -1   7  13       55.49       62.25      3.43 o 
   0   7  13      375.79      393.76      7.55 o 
   1   7  13       55.59       56.86      3.36 o 
   2   7  13      343.04      336.16      7.01 o 
   3   7  13       40.67       49.77      4.17 o 
   4   7  13        4.96        0.72      2.94 o 
   5   7  13       41.49       39.76      4.87 o 
   6   7  13      160.39      138.59      7.00 o 
   7   7  13      228.15      265.38     11.17 o 
  -6   8  13        7.99        9.30      4.86 o 
  -5   8  13      126.01      114.11      7.19 o 
  -4   8  13      211.03      203.65      9.48 o 
  -3   8  13        0.05        0.49      3.68 o 
  -2   8  13       32.29       24.83      3.21 o 
  -1   8  13      191.65      197.85      5.37 o 
   0   8  13      884.24      935.23     14.18 o 
   1   8  13      191.30      200.00      5.54 o 
   2   8  13       32.31       22.75      3.19 o 
   3   8  13        0.05       -3.99      2.66 o 
   4   8  13      210.87      197.99      9.63 o 
   5   8  13      125.62      124.77      6.64 o 
   6   8  13        7.98        6.99      3.87 o 
  -6   9  13      181.39      180.08      9.66 o 
  -5   9  13        4.60        3.84      3.11 o 
  -4   9  13       67.77       76.24      6.18 o 
  -3   9  13        5.27        3.67      5.06 o 
  -2   9  13      172.19      174.06      7.69 o 
  -1   9  13       70.25       76.45      4.54 o 
   0   9  13      127.03      128.88      4.81 o 
   1   9  13       70.11       72.03      4.37 o 
   2   9  13      171.56      170.37      6.15 o 
   3   9  13        5.23        2.64      6.17 o 
   4   9  13       67.77       67.49      8.86 o 
   5   9  13        4.54        0.84      6.30 o 
   6   9  13      181.59      175.57      9.22 o 
  -4  10  13       41.89       29.35      5.28 o 
  -3  10  13       28.80       25.44      4.60 o 
  -2  10  13      190.87      191.53      7.19 o 
  -1  10  13       31.08       33.90      4.42 o 
   0  10  13       71.70       71.94      5.58 o 
   1  10  13       30.97       34.86      4.58 o 
   2  10  13      190.54      191.52      7.48 o 
   3  10  13       28.86       24.32      4.79 o 
   4  10  13       41.87       42.43      5.59 o 
  -3  11  13       13.16        5.91      6.67 o 
  -2  11  13      102.99      105.29      7.10 o 
  -1  11  13        4.19       12.23      5.32 o 
   0  11  13      147.95      147.13      9.63 o 
   1  11  13        4.20        6.23      5.42 o 
   2  11  13      103.12       95.38      6.11 o 
   3  11  13       13.22        7.46      3.98 o 
   0   0  14      178.23      183.01      7.57 o 
   1   0  14     1343.08     1301.35     21.56 o 
   2   0  14      257.74      265.99      7.58 o 
   3   0  14        2.43        0.23      1.96 o 
   4   0  14      561.95      529.39      9.53 o 
   5   0  14       12.93       10.38      2.26 o 
   6   0  14      424.23      399.04      7.72 o 
   7   0  14       40.23       40.27      3.98 o 
   8   0  14        1.70        6.19      3.54 o 
   9   0  14       13.24       44.04     11.01 o 
  -8   1  14       30.06       36.56      4.17 o 
  -7   1  14      116.29      120.11      5.23 o 
  -6   1  14       20.72       18.74      3.34 o 
  -5   1  14      618.33      623.59      9.97 o 
  -4   1  14      513.49      502.43      9.29 o 
  -3   1  14       88.18       81.60      3.37 o 
  -2   1  14       42.08       37.05      3.27 o 
  -1   1  14      315.78      329.99      7.41 o 
   0   1  14       95.08       95.23      4.08 o 
   1   1  14      315.93      324.82      8.43 o 
   2   1  14       42.28       46.87      2.67 o 
   3   1  14       88.24       86.66      4.11 o 
   4   1  14      512.82      526.51      9.62 o 
   5   1  14      618.41      605.72     11.04 o 
   6   1  14       20.64       22.21      3.36 o 
   7   1  14      116.73      119.73      4.81 o 
   8   1  14       30.07       30.16      4.45 o 
  -8   2  14       12.62       12.96      7.37 o 
  -7   2  14      385.26      393.39     10.10 o 
  -6   2  14       18.08       23.63      2.96 o 
  -5   2  14      118.75      112.66      4.47 o 
  -4   2  14      118.87      110.00      4.15 o 
  -3   2  14      121.88      108.37      3.91 o 
  -2   2  14       86.00       80.67      3.63 o 
  -1   2  14      414.01      404.87      9.87 o 
   0   2  14       10.50       12.78      2.17 o 
   1   2  14      413.62      420.83      9.69 o 
   2   2  14       85.76       86.95      3.52 o 
   3   2  14      122.20      122.18      4.74 o 
   4   2  14      119.04      117.67      4.50 o 
   5   2  14      118.81      121.72      4.74 o 
   6   2  14       18.10       22.03      3.14 o 
   7   2  14      385.63      369.76      8.84 o 
   8   2  14       12.54       11.06      5.68 o 
  -8   3  14       13.00       16.27      4.98 o 
  -7   3  14       88.78      104.12      7.06 o 
  -6   3  14       37.24       46.55      4.16 o 
  -5   3  14      262.38      254.06      6.97 o 
  -4   3  14       95.36      101.86      5.04 o 
  -3   3  14       30.83       30.12      2.78 o 
  -2   3  14      121.33      120.27      4.37 o 
  -1   3  14      141.24      150.75     13.82 o 
   0   3  14       29.23       24.22      2.86 o 
   1   3  14      141.35      161.15      5.15 o 
   2   3  14      121.53      124.93      4.24 o 
   3   3  14       30.75       24.69      2.37 o 
   4   3  14       95.60      103.16      4.33 o 
   5   3  14      263.01      262.95      6.61 o 
   6   3  14       37.29       34.06      3.12 o 
   7   3  14       88.70       90.39      5.02 o 
   8   3  14       13.07       15.57      3.92 o 
  -8   4  14       18.73       16.89      5.06 o 
  -7   4  14      145.65      145.64      9.93 o 
  -6   4  14       97.32       95.18      7.72 o 
  -5   4  14        6.30        4.76      2.50 o 
  -4   4  14      485.36      454.42     12.31 o 
  -3   4  14       66.59       64.47      4.24 o 
  -2   4  14       99.08       97.40      4.14 o 
  -1   4  14      384.13      374.49      9.38 o 
   0   4  14        5.05        7.05      2.87 o 
   1   4  14      383.12      372.65      9.57 o 
   2   4  14       98.90      104.22      4.16 o 
   3   4  14       66.23       73.12      3.37 o 
   4   4  14      485.70      477.33      9.24 o 
   5   4  14        6.36        7.96      2.41 o 
   6   4  14       97.37       98.38      5.76 o 
   7   4  14      145.21      148.25      6.13 o 
   8   4  14       18.80       17.23      4.79 o 
  -8   5  14        2.47       -1.10      5.59 o 
  -7   5  14        9.09        6.37      5.36 o 
  -6   5  14       66.38       51.35      6.48 o 
  -5   5  14      371.22      339.45     12.58 o 
  -4   5  14       17.00       18.78      2.77 o 
  -3   5  14       69.43       69.74      3.80 o 
  -2   5  14      246.64      237.35     10.58 o 
  -1   5  14       21.61       24.21      2.63 o 
   0   5  14      364.91      370.54      8.22 o 
   1   5  14       21.60       24.09      3.69 o 
   2   5  14      246.84      244.38      7.05 o 
   3   5  14       69.30       67.90      3.38 o 
   4   5  14       17.13       12.14      2.56 o 
   5   5  14      370.73      335.35      8.33 o 
   6   5  14       66.55       52.91      4.21 o 
   7   5  14        9.04       12.33      4.58 o 
   8   5  14        2.49        5.77      4.76 o 
  -7   6  14      123.29      119.07      9.53 o 
  -6   6  14       18.89       21.10      5.84 o 
  -5   6  14       89.64       78.28      7.89 o 
  -4   6  14       41.07       38.04      5.49 o 
  -3   6  14       49.90       44.08      3.76 o 
  -2   6  14      233.64      215.57      6.24 o 
  -1   6  14      568.50      562.62     15.47 o 
   0   6  14       82.88       94.25      4.85 o 
   1   6  14      568.72      569.84     11.48 o 
   2   6  14      233.78      222.27      6.55 o 
   3   6  14       50.04       46.14      3.66 o 
   4   6  14       41.02       38.37      3.64 o 
   5   6  14       89.62       80.08      4.75 o 
   6   6  14       18.79       23.59      4.06 o 
   7   6  14      123.57      124.82      6.94 o 
  -7   7  14       29.82       23.91      5.36 o 
  -6   7  14       12.19       15.94      4.86 o 
  -5   7  14       72.86       91.52     12.57 o 
  -4   7  14       15.56        9.36      4.54 o 
  -3   7  14      165.55      159.11     11.38 o 
  -2   7  14       17.03       23.76      2.94 o 
  -1   7  14       86.52       92.05      4.14 o 
   0   7  14       24.97       26.26      3.67 o 
   1   7  14       86.61       93.75      4.06 o 
   2   7  14       17.02       27.74      3.62 o 
   3   7  14      165.97      158.97      6.56 o 
   4   7  14       15.65       15.84      3.20 o 
   5   7  14       72.74       67.87      4.68 o 
   6   7  14       12.33       18.13      4.12 o 
   7   7  14       29.77       19.72      4.48 o 
  -6   8  14       53.77       50.84      6.17 o 
  -5   8  14       36.36       29.33      5.11 o 
  -4   8  14       46.55       47.31      6.37 o 
  -3   8  14       23.86       30.61      4.49 o 
  -2   8  14      176.58      190.23      8.16 o 
  -1   8  14      353.08      365.12      7.51 o 
   0   8  14        9.77        7.99      2.38 o 
   1   8  14      353.41      379.45     10.59 o 
   2   8  14      177.48      180.23      6.96 o 
   3   8  14       23.95       32.86      3.95 o 
   4   8  14       46.61       51.96      5.63 o 
   5   8  14       36.23       41.73      4.71 o 
   6   8  14       53.64       55.47      6.73 o 
  -5   9  14      166.41      183.00     18.44 o 
  -4   9  14       99.29      106.07      7.91 o 
  -3   9  14      115.41      118.10     14.31 o 
  -2   9  14       28.09       36.88      4.76 o 
  -1   9  14       64.11       68.89      4.64 o 
   0   9  14        9.30       13.42      3.27 o 
   1   9  14       64.24       68.93      4.37 o 
   2   9  14       28.04       35.18      4.18 o 
   3   9  14      115.31       98.45      6.86 o 
   4   9  14       99.40      103.79     11.92 o 
   5   9  14      167.03      183.46     11.84 o 
  -4  10  14      157.38      150.20     11.70 o 
  -3  10  14       17.57       27.80      6.15 o 
  -2  10  14      114.15      133.94      7.19 o 
  -1  10  14       17.57       20.30      4.13 o 
   0  10  14       16.40       16.48      3.94 o 
   1  10  14       17.54       14.69      3.80 o 
   2  10  14      114.13      124.88      7.42 o 
   3  10  14       17.64       15.75      6.36 o 
   4  10  14      157.05      180.04      8.97 o 
  -2  11  14       47.74       65.10     12.20 o 
  -1  11  14       69.56       59.14      7.10 o 
   0  11  14      148.30      155.45     10.08 o 
   1  11  14       69.43       71.97      8.53 o 
   2  11  14       47.55       56.91      7.43 o 
   1   0  15      413.95      425.72      9.04 o 
   2   0  15      112.95      108.72      5.11 o 
   3   0  15        0.40        0.14      2.40 o 
   4   0  15      221.33      224.15      7.52 o 
   5   0  15       24.38       23.10      2.93 o 
   6   0  15      111.68      119.95      4.96 o 
   7   0  15       39.54       35.19      6.17 o 
   8   0  15      134.34      141.49     10.35 o 
  -8   1  15       45.56       64.63      6.79 o 
  -7   1  15        9.35        8.78      2.93 o 
  -6   1  15        8.95        8.68      2.71 o 
  -5   1  15       80.56       74.00      3.59 o 
  -4   1  15     1056.39     1032.60     20.90 o 
  -3   1  15       26.10       19.01      3.05 o 
  -2   1  15      149.59      143.61      5.79 o 
  -1   1  15      158.65      165.37      5.21 o 
   0   1  15      104.97      103.20      5.56 o 
   1   1  15      158.62      151.19      9.96 o 
   2   1  15      149.54      142.34      5.11 o 
   3   1  15       26.30       24.70      3.65 o 
   4   1  15     1056.18     1039.40     16.53 o 
   5   1  15       80.39       88.43      4.18 o 
   6   1  15        9.06        9.08      2.69 o 
   7   1  15        9.30       12.31      3.34 o 
   8   1  15       45.58       57.51      5.15 o 
  -8   2  15      158.34      180.59      8.99 o 
  -7   2  15        3.74        6.19      3.43 o 
  -6   2  15       55.22       65.93      3.94 o 
  -5   2  15      180.55      173.39      5.37 o 
  -4   2  15      318.76      313.08      7.60 o 
  -3   2  15      181.93      187.16      7.87 o 
  -2   2  15       87.68       80.93      4.54 o 
  -1   2  15       88.94       79.38      4.51 o 
   0   2  15     1329.32     1277.53     27.56 o 
   1   2  15       88.98       84.47      6.03 o 
   2   2  15       87.94       85.55      4.19 o 
   3   2  15      181.98      185.89      6.70 o 
   4   2  15      318.37      320.27      7.64 o 
   5   2  15      180.63      174.51      5.56 o 
   6   2  15       55.11       58.27      3.88 o 
   7   2  15        3.69        4.73      3.34 o 
   8   2  15      158.20      154.03      7.50 o 
  -8   3  15      109.11      120.64      8.04 o 
  -7   3  15      104.25      106.39      9.35 o 
  -6   3  15        0.84       -1.39      3.23 o 
  -5   3  15       33.41       32.06      6.26 o 
  -4   3  15        3.28        5.80      2.38 o 
  -3   3  15       99.62       88.49      6.07 o 
  -2   3  15        4.15       -0.43      2.20 o 
  -1   3  15       61.41       54.58      3.99 o 
   0   3  15      314.20      308.13      8.47 o 
   1   3  15       61.44       61.78      3.62 o 
   2   3  15        4.16        3.11      2.17 o 
   3   3  15       99.70      102.14      4.25 o 
   4   3  15        3.29        3.35      2.33 o 
   5   3  15       33.42       36.46      3.55 o 
   6   3  15        0.85        2.04      2.64 o 
   7   3  15      104.31      105.42      5.40 o 
   8   3  15      108.97      113.35      6.55 o 
  -8   4  15       10.96       22.11      5.89 o 
  -7   4  15       31.91       25.91     16.51 o 
  -6   4  15      148.39      142.91     10.83 o 
  -5   4  15       58.89       56.00      4.11 o 
  -4   4  15      134.82      139.59      7.63 o 
  -3   4  15       54.44       53.71      3.45 o 
  -2   4  15      232.09      230.67      7.18 o 
  -1   4  15      334.15      299.08      8.40 o 
   0   4  15       40.46       37.20      4.18 o 
   1   4  15      334.64      312.38      8.65 o 
   2   4  15      231.98      222.28      6.42 o 
   3   4  15       53.97       49.80      3.07 o 
   4   4  15      134.97      138.02      5.08 o 
   5   4  15       58.54       62.68      3.94 o 
   6   4  15      148.92      155.02      6.04 o 
   7   4  15       32.00       36.14      3.90 o 
   8   4  15       10.99       15.87      4.23 o 
  -7   5  15       28.72       24.41      6.97 o 
  -6   5  15      108.30      109.66      8.55 o 
  -5   5  15       82.61       76.80      7.80 o 
  -4   5  15       79.99       74.72      4.17 o 
  -3   5  15      156.55      165.73      8.24 o 
  -2   5  15      110.46      116.92      8.07 o 
  -1   5  15       75.37       83.77      5.25 o 
   0   5  15      281.99      282.93      8.33 o 
   1   5  15       75.75       81.56      6.12 o 
   2   5  15      110.34      117.12      5.16 o 
   3   5  15      156.20      158.05      5.33 o 
   4   5  15       80.31       80.72      5.76 o 
   5   5  15       82.73       91.17      4.91 o 
   6   5  15      108.33      101.41      5.28 o 
   7   5  15       28.94       27.85      4.33 o 
  -7   6  15      114.72      141.38     10.25 o 
  -6   6  15       53.50       53.07      6.97 o 
  -5   6  15       44.64       49.57      9.63 o 
  -4   6  15       11.82       10.83      4.57 o 
  -3   6  15       21.03       18.83      2.70 o 
  -2   6  15      100.83      100.51      6.48 o 
  -1   6  15      261.38      267.97      8.18 o 
   0   6  15       67.10       64.87      4.58 o 
   1   6  15      261.15      254.92      7.25 o 
   2   6  15      100.94      103.69      5.06 o 
   3   6  15       21.09       22.16      2.77 o 
   4   6  15       11.71        9.01      3.04 o 
   5   6  15       44.62       42.91      4.06 o 
   6   6  15       53.08       55.37      4.68 o 
   7   6  15      115.24      132.71      7.14 o 
  -6   7  15       31.23       25.48      7.98 o 
  -5   7  15       58.23       65.11     11.84 o 
  -4   7  15       42.26       46.01      6.02 o 
  -3   7  15       39.73       30.93      5.32 o 
  -2   7  15      283.91      271.13      7.42 o 
  -1   7  15      273.98      276.76      7.58 o 
   0   7  15      110.29      106.99      5.17 o 
   1   7  15      274.19      275.73      7.17 o 
   2   7  15      283.42      282.43      7.24 o 
   3   7  15       39.63       32.33      3.95 o 
   4   7  15       42.24       44.78      4.53 o 
   5   7  15       58.38       68.31      4.75 o 
   6   7  15       31.17       24.13      4.46 o 
  -5   8  15      114.26      107.43      8.72 o 
  -4   8  15      218.26      194.23     15.32 o 
  -3   8  15       15.49        9.94      5.96 o 
  -2   8  15      360.58      346.98      8.85 o 
  -1   8  15      409.11      435.95      9.87 o 
   0   8  15      556.05      569.95     11.12 o 
   1   8  15      408.87      407.92      9.19 o 
   2   8  15      360.29      347.34      9.61 o 
   3   8  15       15.47       12.87      3.59 o 
   4   8  15      218.18      213.35      9.44 o 
   5   8  15      114.04      113.49      7.62 o 
  -4   9  15      191.34      232.31     15.96 o 
  -3   9  15        2.71        9.65      4.84 o 
  -2   9  15       30.17       39.51      4.78 o 
  -1   9  15        2.75        1.20      3.05 o 
   0   9  15       89.25      112.20      5.16 o 
   1   9  15        2.79        3.98      3.18 o 
   2   9  15       30.30       31.54      4.29 o 
   3   9  15        2.71        4.17      3.45 o 
   4   9  15      191.42      221.79      9.60 o 
  -3  10  15        1.80        0.43      8.72 o 
  -2  10  15        1.38        3.37      4.10 o 
  -1  10  15       49.76       48.60      6.01 o 
   0  10  15        3.09       12.29      6.79 o 
   1  10  15       49.42       51.94      4.79 o 
   2  10  15        1.39        2.20      4.01 o 
   3  10  15        1.81        2.80      5.68 o 
   0  11  15      254.53      334.88     19.45 o 
   0   0  16       72.73       67.34      5.33 o 
   1   0  16      105.30      103.90      4.62 o 
   2   0  16       21.68       23.26      3.09 o 
   3   0  16      694.14      656.61     14.62 o 
   4   0  16      677.40      654.58     14.86 o 
   5   0  16      143.87      144.11      5.83 o 
   6   0  16        0.10       -0.14      2.66 o 
   7   0  16       43.27       52.11      4.95 o 
   8   0  16        1.18       -0.31      3.40 o 
  -8   1  16       55.36       68.35      7.32 o 
  -7   1  16       50.05       51.89      5.00 o 
  -6   1  16       47.11       49.82      4.63 o 
  -5   1  16       99.96       93.40      4.81 o 
  -4   1  16        0.49        3.61      3.36 o 
  -3   1  16      856.08      857.63     17.99 o 
  -2   1  16       42.70       40.17      3.62 o 
  -1   1  16       38.25       36.29      3.04 o 
   0   1  16      989.35      991.60     17.40 o 
   1   1  16       38.23       39.58      3.13 o 
   2   1  16       42.59       36.75      3.18 o 
   3   1  16      856.28      858.13     18.05 o 
   4   1  16        0.50        1.92      2.81 o 
   5   1  16       99.60       91.06      7.26 o 
   6   1  16       47.23       53.54      4.27 o 
   7   1  16       49.86       52.62      5.09 o 
   8   1  16       55.48       72.14      6.53 o 
  -8   2  16       14.46       11.19      7.89 o 
  -7   2  16      115.21      115.62      8.56 o 
  -6   2  16      143.96      153.22      8.31 o 
  -5   2  16       17.40       18.15      5.23 o 
  -4   2  16      181.90      170.72      7.16 o 
  -3   2  16        3.64        0.84      2.54 o 
  -2   2  16       50.63       60.22      4.19 o 
  -1   2  16      159.41      144.46      5.80 o 
   0   2  16       36.67       30.43      2.90 o 
   1   2  16      158.98      147.00      5.25 o 
   2   2  16       50.83       48.84      3.50 o 
   3   2  16        3.63        3.68      2.63 o 
   4   2  16      182.06      178.15      6.18 o 
   5   2  16       17.51       24.77      3.36 o 
   6   2  16      143.78      141.88      7.40 o 
   7   2  16      115.56      120.66      6.85 o 
   8   2  16       14.56       10.01      4.54 o 
  -7   3  16       46.95       40.00      8.99 o 
  -6   3  16       13.48       10.22      5.05 o 
  -5   3  16      109.11       98.33      5.67 o 
  -4   3  16      289.66      283.42      9.75 o 
  -3   3  16       95.86       93.66      5.08 o 
  -2   3  16       20.53       23.32      3.18 o 
  -1   3  16      164.67      165.83      7.04 o 
   0   3  16       75.63       76.74      4.62 o 
   1   3  16      165.05      171.67      5.66 o 
   2   3  16       20.59       25.97      2.95 o 
   3   3  16       95.49       92.56      4.24 o 
   4   3  16      289.84      275.38      8.38 o 
   5   3  16      109.30      110.34      5.43 o 
   6   3  16       13.47       18.15      3.37 o 
   7   3  16       46.96       54.51      5.88 o 
  -7   4  16       29.99       30.83      8.44 o 
  -6   4  16       38.98       40.74      8.81 o 
  -5   4  16       84.32       76.32      6.43 o 
  -4   4  16      185.54      190.10      7.96 o 
  -3   4  16      436.67      400.46     10.57 o 
  -2   4  16       78.94       83.95      6.38 o 
  -1   4  16      608.06      599.94     16.28 o 
   0   4  16        7.23        5.69      2.85 o 
   1   4  16      608.77      600.17     13.70 o 
   2   4  16       78.94       82.65      4.38 o 
   3   4  16      437.06      433.43      8.73 o 
   4   4  16      185.52      185.85      6.47 o 
   5   4  16       84.17       84.49      4.88 o 
   6   4  16       38.99       40.83      4.45 o 
   7   4  16       29.95       25.92      5.54 o 
  -7   5  16       14.30       16.88      8.07 o 
  -6   5  16       38.90       44.04      8.62 o 
  -5   5  16        8.75       15.05      6.61 o 
  -4   5  16       34.75       29.69      3.63 o 
  -3   5  16      165.51      159.58      6.48 o 
  -2   5  16       66.24       68.22      5.44 o 
  -1   5  16        1.35        2.75      2.58 o 
   0   5  16       35.93       35.79      3.74 o 
   1   5  16        1.34       -0.07      2.54 o 
   2   5  16       66.19       63.87      4.24 o 
   3   5  16      165.48      173.51      5.68 o 
   4   5  16       34.77       33.64      3.78 o 
   5   5  16        8.72        8.25      3.29 o 
   6   5  16       39.07       35.94      4.58 o 
   7   5  16       14.40       17.40      4.06 o 
  -6   6  16      106.43      114.50     12.29 o 
  -5   6  16       31.77       41.47      8.26 o 
  -4   6  16      208.82      207.90     14.50 o 
  -3   6  16      246.96      219.63     15.58 o 
  -2   6  16      104.23      105.83      8.16 o 
  -1   6  16      697.53      697.69     15.62 o 
   0   6  16       20.24       24.11      7.28 o 
   1   6  16      696.24      703.29     13.83 o 
   2   6  16      103.70      114.92      5.36 o 
   3   6  16      246.71      254.01     10.01 o 
   4   6  16      209.05      210.52      7.50 o 
   5   6  16       31.81       32.03      4.30 o 
   6   6  16      106.39       95.70      6.18 o 
  -6   7  16        2.15       -4.77      6.79 o 
  -5   7  16       53.02       43.49      8.99 o 
  -4   7  16       52.31       40.74      8.62 o 
  -3   7  16       83.61       65.69      8.99 o 
  -2   7  16       23.80       21.47      3.45 o 
  -1   7  16      306.86      335.32      9.56 o 
   0   7  16       57.55       62.39      4.29 o 
   1   7  16      306.61      319.57      8.51 o 
   2   7  16       23.63       25.44      3.57 o 
   3   7  16       83.57       80.07      8.04 o 
   4   7  16       52.39       54.52      4.89 o 
   5   7  16       52.89       56.70      5.03 o 
   6   7  16        2.17        6.62      6.40 o 
  -5   8  16        1.79        4.77      6.61 o 
  -4   8  16       48.80       33.58      7.34 o 
  -3   8  16      103.21       98.17     10.83 o 
  -2   8  16       34.81       40.83      6.03 o 
  -1   8  16      297.11      300.20      8.37 o 
   0   8  16       99.22      115.81      5.22 o 
   1   8  16      297.40      313.96      7.93 o 
   2   8  16       34.97       41.58      7.84 o 
   3   8  16      102.80      105.10      6.08 o 
   4   8  16       48.55       52.75      8.33 o 
   5   8  16        1.84        2.20      5.41 o 
  -4   9  16       32.03       28.07      8.07 o 
  -3   9  16      239.84      289.37     17.25 o 
  -2   9  16      129.32      128.17     12.75 o 
  -1   9  16       11.36       13.85      4.62 o 
   0   9  16      360.88      411.28      9.41 o 
   1   9  16       11.41       20.86      4.16 o 
   2   9  16      129.40      154.12      7.55 o 
   3   9  16      239.40      279.88     16.12 o 
   4   9  16       31.97       38.22      7.63 o 
  -2  10  16        2.12        3.40      4.57 o 
  -1  10  16        8.70       13.75      4.72 o 
   0  10  16        0.03       11.74      7.34 o 
   1  10  16        8.81       12.65      4.13 o 
   2  10  16        2.10        2.65      4.40 o 
   1   0  17       60.90       60.09      3.79 o 
   2   0  17      181.12      186.49     10.02 o 
   3   0  17      109.63      101.13      6.61 o 
   4   0  17      782.06      739.93     18.06 o 
   5   0  17      450.72      438.51     10.17 o 
   6   0  17        3.81        8.18      3.06 o 
   7   0  17       20.70       20.28      4.24 o 
  -7   1  17       71.29       71.01      5.71 o 
  -6   1  17       18.02       14.10      3.69 o 
  -5   1  17       70.11       69.89      4.59 o 
  -4   1  17      100.25       93.33      5.52 o 
  -3   1  17      699.27      669.44     14.90 o 
  -2   1  17       11.94        7.82      3.31 o 
  -1   1  17       17.73       17.19      2.63 o 
   0   1  17       76.25       68.72      3.96 o 
   1   1  17       17.83       16.26      2.68 o 
   2   1  17       12.04        7.20      2.49 o 
   3   1  17      700.11      648.50     14.89 o 
   4   1  17      100.42      102.97      6.19 o 
   5   1  17       70.10       73.11      4.65 o 
   6   1  17       18.10       19.80      3.32 o 
   7   1  17       71.16       77.09      5.88 o 
  -7   2  17       44.64       53.19      6.66 o 
  -6   2  17       62.08       59.95      5.72 o 
  -5   2  17       81.67       71.79      5.11 o 
  -4   2  17      296.82      295.47      9.03 o 
  -3   2  17      231.23      224.07      8.57 o 
  -2   2  17      118.75      115.54      5.64 o 
  -1   2  17      329.91      332.02     10.74 o 
   0   2  17      781.77      733.08     13.90 o 
   1   2  17      329.99      332.32      8.11 o 
   2   2  17      118.41      110.31      5.05 o 
   3   2  17      231.03      209.69      7.60 o 
   4   2  17      296.36      287.08      7.97 o 
   5   2  17       81.80       74.94      6.25 o 
   6   2  17       62.24       68.14      4.72 o 
   7   2  17       44.74       47.63      4.14 o 
  -7   3  17       20.88       29.91      8.62 o 
  -6   3  17       56.31       59.15      6.47 o 
  -5   3  17       13.24       11.04      3.36 o 
  -4   3  17        4.41        2.39      2.88 o 
  -3   3  17       57.04       50.99      4.25 o 
  -2   3  17      117.14      117.05      5.75 o 
  -1   3  17      159.32      155.45      6.24 o 
   0   3  17      185.13      168.56      6.42 o 
   1   3  17      158.76      149.16      6.41 o 
   2   3  17      117.10      120.09      5.15 o 
   3   3  17       57.13       63.24      4.15 o 
   4   3  17        4.44        6.79      3.42 o 
   5   3  17       13.21       11.17      3.55 o 
   6   3  17       56.24       64.25      6.07 o 
   7   3  17       20.82       29.49      4.41 o 
  -7   4  17       23.34       29.73      8.62 o 
  -6   4  17       30.53       26.42      7.89 o 
  -5   4  17       35.30       40.01      5.38 o 
  -4   4  17      179.59      181.01      7.02 o 
  -3   4  17      128.38      134.73      6.11 o 
  -2   4  17       39.06       33.97      5.67 o 
  -1   4  17      159.22      155.02      8.07 o 
   0   4  17       90.04       91.32      6.30 o 
   1   4  17      159.36      164.05      8.35 o 
   2   4  17       39.21       35.67      3.43 o 
   3   4  17      128.89      134.27      5.14 o 
   4   4  17      179.41      180.69      6.55 o 
   5   4  17       35.12       34.57      4.79 o 
   6   4  17       30.40       36.70      6.86 o 
   7   4  17       23.28       26.95      4.40 o 
  -6   5  17       12.40       16.33      7.34 o 
  -5   5  17       75.96       69.55      9.91 o 
  -4   5  17        2.46       -0.16      3.57 o 
  -3   5  17       47.87       48.88      4.22 o 
  -2   5  17      173.89      172.59      9.08 o 
  -1   5  17      235.23      237.65     14.80 o 
   0   5  17        3.48        2.42      2.79 o 
   1   5  17      234.99      224.05      7.80 o 
   2   5  17      173.81      178.56      7.79 o 
   3   5  17       48.03       49.98      4.94 o 
   4   5  17        2.46       -2.31      2.85 o 
   5   5  17       76.10       77.34      5.99 o 
   6   5  17       12.43       16.55      4.08 o 
  -6   6  17       26.67       11.74      7.71 o 
  -5   6  17        9.46       23.49      7.34 o 
  -4   6  17      283.70      284.97     17.07 o 
  -3   6  17      212.87      182.32      8.68 o 
  -2   6  17       43.04       46.38      6.48 o 
  -1   6  17       71.00       68.15      4.89 o 
   0   6  17      161.81      167.99      6.95 o 
   1   6  17       70.95       76.59      4.68 o 
   2   6  17       43.52       45.75      4.03 o 
   3   6  17      212.55      203.47      6.85 o 
   4   6  17      283.75      272.89      8.78 o 
   5   6  17        9.46        2.79      3.58 o 
   6   6  17       26.60       21.65      4.23 o 
  -5   7  17       67.66       82.39     11.19 o 
  -4   7  17       48.69       42.57      8.62 o 
  -3   7  17       14.68       16.33      7.16 o 
  -2   7  17      100.33       92.18      5.63 o 
  -1   7  17       28.88       30.13      3.85 o 
   0   7  17      371.10      406.13      9.90 o 
   1   7  17       28.72       23.37      3.47 o 
   2   7  17      100.53      102.66      5.08 o 
   3   7  17       14.62       14.46      3.75 o 
   4   7  17       48.65       51.52      4.88 o 
   5   7  17       67.73       76.67      5.84 o 
  -3   8  17       14.40       15.05      6.79 o 
  -2   8  17       97.95       86.60      7.68 o 
  -1   8  17      214.65      224.59      8.87 o 
   0   8  17       65.14       79.63      4.66 o 
   1   8  17      214.60      220.88      6.97 o 
   2   8  17       98.01       90.80      5.79 o 
   3   8  17       14.45       14.35      4.00 o 
   4   8  17       71.80       86.20     13.22 o 
  -3   9  17       22.04       33.03      7.89 o 
  -2   9  17       74.92       58.28      6.84 o 
  -1   9  17       16.35       20.63      9.45 o 
   0   9  17      347.22      384.43      9.89 o 
   1   9  17       16.44       15.93      3.87 o 
   2   9  17       75.11       75.32      5.77 o 
   3   9  17       22.03       30.45      4.54 o 
   0  10  17       11.43       22.94      8.26 o 
   0   0  18      217.46      209.06     13.40 o 
   1   0  18      157.94      159.27      7.92 o 
   2   0  18       30.13       28.22      3.69 o 
   3   0  18      462.89      438.36     11.41 o 
   4   0  18      685.21      690.74     15.89 o 
   5   0  18      516.45      503.96     11.34 o 
   6   0  18       85.61       99.75      5.44 o 
   7   0  18      240.82      286.57     10.19 o 
  -7   1  18       12.05       11.40      4.49 o 
  -6   1  18        4.82        6.97      3.50 o 
  -5   1  18       58.69       60.88      4.44 o 
  -4   1  18        4.45        3.74      2.94 o 
  -3   1  18       15.59       19.19      4.86 o 
  -2   1  18       86.72       83.56      5.18 o 
  -1   1  18      177.09      181.26      5.97 o 
   0   1  18        1.96        0.22      2.26 o 
   1   1  18      177.30      177.31      5.94 o 
   2   1  18       86.59       86.64      4.61 o 
   3   1  18       15.61       18.71      4.76 o 
   4   1  18        4.46        2.55      3.12 o 
   5   1  18       58.44       53.33      4.35 o 
   6   1  18        4.83        5.36      3.17 o 
   7   1  18       12.07       13.46      4.14 o 
  -7   2  18        4.06       -4.75      4.67 o 
  -6   2  18       46.19       43.51      5.32 o 
  -5   2  18      100.61       93.75      5.85 o 
  -4   2  18       93.39       90.11      5.46 o 
  -3   2  18      124.62      125.33      7.78 o 
  -2   2  18      328.94      310.40      9.16 o 
  -1   2  18       59.50       54.59      4.37 o 
   0   2  18       25.10       20.37      2.90 o 
   1   2  18       59.68       56.30      3.91 o 
   2   2  18      328.50      326.76     11.89 o 
   3   2  18      124.68      125.52      9.34 o 
   4   2  18       93.19       85.38      5.24 o 
   5   2  18      100.60      103.77      5.55 o 
   6   2  18       46.51       50.68      4.54 o 
   7   2  18        3.97        6.44      5.16 o 
  -7   3  18       56.83       77.62     11.19 o 
  -6   3  18       88.36       87.53     11.19 o 
  -5   3  18       37.38       33.23      4.30 o 
  -4   3  18       85.19       85.42      5.99 o 
  -3   3  18       13.89       16.61      3.32 o 
  -2   3  18       81.88       92.98      5.52 o 
  -1   3  18       46.75       44.65      4.16 o 
   0   3  18       25.49       16.08      3.65 o 
   1   3  18       46.73       58.54      4.02 o 
   2   3  18       81.84       92.09      6.20 o 
   3   3  18       13.89       15.16      5.77 o 
   4   3  18       85.01       93.06      5.75 o 
   5   3  18       37.42       42.74      4.13 o 
   6   3  18       88.29       91.86      5.73 o 
   7   3  18       56.94       64.97      6.09 o 
  -6   4  18        9.00       -0.18      6.42 o 
  -5   4  18       17.78       13.61      4.62 o 
  -4   4  18       19.06       14.46      3.37 o 
  -3   4  18       20.54       19.24      3.55 o 
  -2   4  18       24.08       21.46      4.71 o 
  -1   4  18      111.85      109.28     16.88 o 
   0   4  18        3.48        6.65      3.21 o 
   1   4  18      111.65      115.64      6.04 o 
   2   4  18       23.98       20.24      3.16 o 
   3   4  18       20.72       14.27      2.88 o 
   4   4  18       18.99       27.13      3.70 o 
   5   4  18       17.61       17.73      3.56 o 
   6   4  18        9.07        6.62      3.72 o 
  -6   5  18       14.96       12.48      7.34 o 
  -5   5  18      118.19      116.52     12.29 o 
  -4   5  18       66.12       64.87      6.34 o 
  -3   5  18       51.99       42.90      4.25 o 
  -2   5  18      168.72      159.91      8.17 o 
  -1   5  18      241.62      257.33      8.32 o 
   0   5  18        6.43        5.49      3.10 o 
   1   5  18      241.85      237.05     10.59 o 
   2   5  18      168.65      167.17      8.58 o 
   3   5  18       52.03       52.44      3.83 o 
   4   5  18       65.97       62.39      4.77 o 
   5   5  18      118.25      123.98      6.67 o 
   6   5  18       14.95       24.22      4.44 o 
  -5   6  18      131.91      143.68     13.58 o 
  -4   6  18       77.93       73.77     10.28 o 
  -3   6  18       28.83       28.60      5.04 o 
  -2   6  18       65.35       70.23      5.09 o 
  -1   6  18      306.71      311.23      9.60 o 
   0   6  18       33.17       34.02      4.05 o 
   1   6  18      306.66      318.49      8.66 o 
   2   6  18       65.40       70.71      4.79 o 
   3   6  18       28.80       29.46      4.37 o 
   4   6  18       77.89       81.73      5.66 o 
   5   6  18      132.01      131.77      7.07 o 
  -5   7  18        8.21        6.79      6.97 o 
  -4   7  18       22.82       21.29      7.71 o 
  -3   7  18        6.66        3.12      5.87 o 
  -2   7  18      112.27      104.18      9.73 o 
  -1   7  18      337.70      352.45     10.50 o 
   0   7  18        2.84        1.54      2.82 o 
   1   7  18      337.48      370.77      9.54 o 
   2   7  18      112.68      108.77      6.11 o 
   3   7  18        6.64        0.68      3.45 o 
   4   7  18       22.76       32.36      5.52 o 
   5   7  18        8.16       11.82      3.98 o 
  -3   8  18       24.12       32.66      7.89 o 
  -2   8  18      161.04      153.59     17.16 o 
  -1   8  18       37.63       33.47      3.98 o 
   0   8  18       38.03       45.75      4.04 o 
   1   8  18       37.57       37.03      3.87 o 
   2   8  18      161.47      162.60      7.46 o 
   3   8  18       24.09       20.34      5.06 o 
  -2   9  18       72.83       76.55     16.06 o 
  -1   9  18      138.78      144.03      9.76 o 
   0   9  18      256.68      258.66      9.64 o 
   1   9  18      138.81      141.92     10.09 o 
   2   9  18       72.86       73.96      5.88 o 
   1   0  19       67.08       62.01      4.64 o 
   2   0  19        9.25        6.29      4.21 o 
   3   0  19        3.78        7.07      3.17 o 
   4   0  19      852.07      841.65     18.69 o 
   5   0  19        2.10       -0.52      3.14 o 
   6   0  19       26.35       24.02      4.47 o 
  -6   1  19        9.12       10.42      3.79 o 
  -5   1  19      252.37      252.88      8.02 o 
  -4   1  19       32.20       30.77      4.17 o 
  -3   1  19      179.88      164.56      7.00 o 
  -2   1  19        6.69        6.18      3.02 o 
  -1   1  19        0.54        2.38      3.81 o 
   0   1  19        3.08        4.20      2.52 o 
   1   1  19        0.55       -2.24      2.31 o 
   2   1  19        6.70        4.00      2.56 o 
   3   1  19      179.56      170.92      7.14 o 
   4   1  19       32.28       33.04      4.19 o 
   5   1  19      252.82      270.35      8.20 o 
   6   1  19        9.05        7.91      5.30 o 
  -6   2  19      158.62      168.22      7.76 o 
  -5   2  19      125.45      134.77      7.03 o 
  -4   2  19       69.27       81.56      5.62 o 
  -3   2  19       79.73       79.86      5.40 o 
  -2   2  19       15.23       12.54      5.51 o 
  -1   2  19       73.35       72.33      4.96 o 
   0   2  19      174.53      182.23      6.17 o 
   1   2  19       73.38       68.49      4.99 o 
   2   2  19       15.18       14.21      2.96 o 
   3   2  19       79.56       86.93     11.71 o 
   4   2  19       69.89       74.55      5.01 o 
   5   2  19      125.66      136.63      6.29 o 
   6   2  19      158.69      162.85      6.85 o 
  -6   3  19       68.93       76.04      7.42 o 
  -5   3  19       45.54       50.77      5.00 o 
  -4   3  19       35.46       36.33      4.18 o 
  -3   3  19        3.04        2.33      2.94 o 
  -2   3  19      176.22      173.56      9.55 o 
  -1   3  19        7.34        7.36      4.19 o 
   0   3  19        3.82        3.03      2.25 o 
   1   3  19        7.37        7.35      2.77 o 
   2   3  19      176.42      168.52      6.21 o 
   3   3  19        3.08        4.03      3.68 o 
   4   3  19       35.53       37.69      6.62 o 
   5   3  19       45.58       57.30      4.72 o 
   6   3  19       68.90       72.30      5.88 o 
  -6   4  19       24.59       27.34      8.62 o 
  -5   4  19        2.49       -1.22      4.28 o 
  -4   4  19       66.69       57.15      4.85 o 
  -3   4  19      118.60      114.70      8.83 o 
  -2   4  19       77.93       75.61      5.21 o 
  -1   4  19       77.17       72.73     15.23 o 
   0   4  19        0.48        0.24      2.81 o 
   1   4  19       76.94       73.54      9.42 o 
   2   4  19       78.09       79.23      4.83 o 
   3   4  19      118.29      113.84      7.63 o 
   4   4  19       66.62       56.63      4.70 o 
   5   4  19        2.50        4.26      3.13 o 
   6   4  19       24.76       19.52      5.03 o 
  -5   5  19       20.84       24.59      8.07 o 
  -4   5  19       36.12       42.81      5.64 o 
  -3   5  19       25.99       38.02      4.30 o 
  -2   5  19       90.93       88.10     11.77 o 
  -1   5  19       26.25       26.93      4.71 o 
   0   5  19       22.42       21.60      3.74 o 
   1   5  19       26.19       24.94      3.77 o 
   2   5  19       90.73      101.75      5.44 o 
   3   5  19       26.07       31.13      4.63 o 
   4   5  19       36.18       39.85      7.53 o 
   5   5  19       20.82       25.94      5.40 o 
  -5   6  19        2.79        4.04      7.34 o 
  -4   6  19       89.17       93.40     11.38 o 
  -3   6  19        9.67        7.79      4.23 o 
  -2   6  19      106.44      106.55      6.19 o 
  -1   6  19       17.52       19.54      5.43 o 
   0   6  19       13.30       14.53      3.53 o 
   1   6  19       17.64       19.91      3.41 o 
   2   6  19      106.26      112.54      7.62 o 
   3   6  19        9.58       13.28      4.02 o 
   4   6  19       89.20       77.68      5.78 o 
   5   6  19        2.83        6.15      4.05 o 
  -4   7  19      111.42      103.49     12.11 o 
  -3   7  19       19.75        6.79      6.24 o 
  -2   7  19      235.64      232.59     15.32 o 
  -1   7  19        2.85        8.57      3.45 o 
   0   7  19      102.84       94.27      6.07 o 
   1   7  19        2.88       -0.22      3.05 o 
   2   7  19      235.50      234.06     12.83 o 
   3   7  19       19.83       23.90      4.25 o 
   4   7  19      111.52      109.28      6.67 o 
  -2   8  19       42.40       45.11      6.79 o 
  -1   8  19      186.48      211.24     10.91 o 
   0   8  19      230.53      239.00      7.54 o 
   1   8  19      186.60      204.03      8.16 o 
   2   8  19       42.58       43.44      5.14 o 
   0   0  20      192.81      180.47      8.87 o 
   1   0  20        1.19        3.82      2.65 o 
   2   0  20       94.73       81.15      5.51 o 
   3   0  20        1.52        1.98      2.95 o 
   4   0  20       73.72       82.55      5.85 o 
   5   0  20       22.77       22.57      3.79 o 
   6   0  20       24.54       23.93      4.42 o 
  -6   1  20       28.31       29.88      4.70 o 
  -5   1  20       68.06       65.23      5.43 o 
  -4   1  20      143.62      141.32      7.10 o 
  -3   1  20       49.01       55.06      4.93 o 
  -2   1  20      147.03      134.86      9.52 o 
  -1   1  20       48.08       41.57      5.99 o 
   0   1  20      136.85      136.19      5.76 o 
   1   1  20       48.10       52.83      4.11 o 
   2   1  20      146.95      138.18      6.68 o 
   3   1  20       48.93       45.54      4.64 o 
   4   1  20      143.54      126.29      6.93 o 
   5   1  20       68.15       74.56      6.81 o 
   6   1  20       28.29       36.23      4.29 o 
  -6   2  20      159.72      187.83      8.51 o 
  -5   2  20       26.70       25.67      4.33 o 
  -4   2  20      253.36      237.84      8.67 o 
  -3   2  20       96.38      102.44      6.15 o 
  -2   2  20       28.41       22.63      4.01 o 
  -1   2  20      138.28      124.94      6.46 o 
   0   2  20      174.15      164.67      6.10 o 
   1   2  20      138.45      123.29      6.59 o 
   2   2  20       28.47       33.94      3.63 o 
   3   2  20       96.19      113.66     10.45 o 
   4   2  20      253.58      250.90     10.78 o 
   5   2  20       26.85       20.03      3.80 o 
   6   2  20      159.85      181.38      8.74 o 
  -5   3  20        3.00        1.68      3.41 o 
  -4   3  20      118.52      127.28      9.80 o 
  -3   3  20       47.90       37.62      4.33 o 
  -2   3  20       38.64       37.33      4.32 o 
  -1   3  20       40.23       36.34      4.28 o 
   0   3  20      262.51      251.23     11.56 o 
   1   3  20       40.07       37.00      3.80 o 
   2   3  20       38.63       37.70      3.89 o 
   3   3  20       47.77       47.47      5.65 o 
   4   3  20      118.78      121.17      6.22 o 
   5   3  20        2.97        6.21      3.32 o 
  -5   4  20       52.70       64.80      6.99 o 
  -4   4  20       13.10       11.63      3.59 o 
  -3   4  20       60.92       61.01      5.64 o 
  -2   4  20      103.67      105.10      6.23 o 
  -1   4  20       79.62       75.67      6.48 o 
   0   4  20        2.34       -0.87      2.98 o 
   1   4  20       79.79       74.56      7.58 o 
   2   4  20      103.75      110.27      5.70 o 
   3   4  20       61.08       61.14      4.55 o 
   4   4  20       13.04       13.56      3.55 o 
   5   4  20       52.56       56.84      4.93 o 
  -5   5  20       55.16       51.38      9.73 o 
  -4   5  20       43.58       40.13      7.25 o 
  -3   5  20      174.37      179.89      7.68 o 
  -2   5  20        9.97        7.15      3.30 o 
  -1   5  20       37.35       40.95      5.83 o 
   0   5  20       10.45        7.84      3.38 o 
   1   5  20       37.51       46.01      4.65 o 
   2   5  20       10.00        5.43      3.23 o 
   3   5  20      174.50      189.94     10.59 o 
   4   5  20       43.57       49.36      6.65 o 
   5   5  20       55.26       48.44      5.23 o 
  -4   6  20       72.33       75.42     10.83 o 
  -3   6  20      118.16      117.38      9.36 o 
  -2   6  20      112.02      107.16      6.46 o 
  -1   6  20      117.75      123.18      6.81 o 
   0   6  20       74.10       74.83      5.61 o 
   1   6  20      117.59      123.21      6.16 o 
   2   6  20      111.76      120.79      8.15 o 
   3   6  20      117.84      114.51     13.80 o 
   4   6  20       72.32       84.60      6.09 o 
  -3   7  20        1.80       -6.79      5.32 o 
  -2   7  20       77.64       76.35     10.73 o 
  -1   7  20       74.51       75.84      6.99 o 
   0   7  20       83.64       95.48      5.70 o 
   1   7  20       74.63       74.47      5.19 o 
   2   7  20       77.56       87.15      6.62 o 
   3   7  20        1.82        1.90      3.63 o 
   0   8  20       28.90       37.07      4.11 o 
   1   0  21        0.31       -1.12      2.68 o 
   2   0  21        1.64       -3.52      3.12 o 
   3   0  21      161.68      161.93      7.89 o 
   4   0  21       95.40       80.27      6.55 o 
   5   0  21      107.37       89.54      6.01 o 
  -5   1  21       26.89       23.58      4.28 o 
  -4   1  21      574.08      551.86     14.29 o 
  -3   1  21      148.79      157.34      7.21 o 
  -2   1  21       17.32       14.21      4.18 o 
  -1   1  21       63.01       73.21      5.43 o 
   0   1  21       97.86      100.73      5.33 o 
   1   1  21       63.00       71.61      4.72 o 
   2   1  21       17.25       15.32      3.69 o 
   3   1  21      148.27      135.92      8.79 o 
   4   1  21      573.93      562.13     14.43 o 
   5   1  21       27.14       25.44      5.40 o 
  -5   2  21       41.27       38.76      4.91 o 
  -4   2  21       48.98       62.78      6.31 o 
  -3   2  21       96.00       90.73      6.02 o 
  -2   2  21      133.12      140.31      7.19 o 
  -1   2  21      198.90      184.20      7.50 o 
   0   2  21       53.97       50.42      4.93 o 
   1   2  21      198.75      188.26      7.71 o 
   2   2  21      133.11      138.70      6.59 o 
   3   2  21       95.57      103.48      6.48 o 
   4   2  21       48.68       53.39      5.53 o 
   5   2  21       41.37       33.10      4.20 o 
  -5   3  21        3.26        1.95      3.74 o 
  -4   3  21       13.32       18.63      3.89 o 
  -3   3  21       67.23       58.57      8.05 o 
  -2   3  21       73.98       62.85      5.27 o 
  -1   3  21       55.12       57.49      4.94 o 
   0   3  21       15.43       19.96      4.67 o 
   1   3  21       55.03       51.28      4.38 o 
   2   3  21       73.78       67.17      4.83 o 
   3   3  21       67.16       77.18      5.72 o 
   4   3  21       13.30       13.88      4.69 o 
   5   3  21        3.28        1.76      3.66 o 
  -4   4  21      224.38      241.62      9.42 o 
  -3   4  21       52.75       46.71      4.93 o 
  -2   4  21       11.79       14.39      3.69 o 
  -1   4  21      149.46      137.52      9.71 o 
   0   4  21       99.70      112.78      6.60 o 
   1   4  21      149.72      153.69      7.21 o 
   2   4  21       11.84       15.41      3.91 o 
   3   4  21       52.94       52.55      4.80 o 
   4   4  21      224.47      244.68     13.00 o 
  -4   5  21       51.14       45.58      6.13 o 
  -3   5  21        8.24        6.53      3.65 o 
  -2   5  21       15.30       18.05      3.99 o 
  -1   5  21       25.31       25.83      4.27 o 
   0   5  21        0.07        1.68      3.27 o 
   1   5  21       25.32       28.04      4.41 o 
   2   5  21       15.40        9.43      3.46 o 
   3   5  21        8.26        6.00      3.49 o 
   4   5  21       51.22       50.38      5.99 o 
  -3   6  21       11.26       13.23      4.85 o 
  -2   6  21        1.69       -3.56      3.23 o 
  -1   6  21       40.65       47.74      5.01 o 
   0   6  21        3.05        4.56      4.16 o 
   1   6  21       40.49       50.74      4.72 o 
   2   6  21        1.67        2.44      3.36 o 
   3   6  21       11.27        3.81      4.21 o 
  -1   7  21       35.18       37.13      4.66 o 
   0   7  21       11.75       10.02      3.60 o 
   1   7  21       35.23       41.69      4.53 o 
   0   0  22      458.67      502.39     22.94 o 
   1   0  22       28.43       21.22      3.56 o 
   2   0  22        2.89        4.95      3.45 o 
   3   0  22        0.82       -4.97      3.32 o 
   4   0  22       48.31       45.64      5.21 o 
  -4   1  22       33.23       34.91      4.72 o 
  -3   1  22      309.04      301.54      9.93 o 
  -2   1  22       92.07       88.76      6.09 o 
  -1   1  22       90.20       83.04      6.90 o 
   0   1  22      115.25      112.68      7.60 o 
   1   1  22       89.90       79.16      5.03 o 
   2   1  22       92.04       92.29      8.99 o 
   3   1  22      308.91      282.89     10.41 o 
   4   1  22       33.36       35.38      4.86 o 
  -4   2  22       41.37       41.57      4.89 o 
  -3   2  22      214.72      205.61      8.42 o 
  -2   2  22       37.28       37.08      4.54 o 
  -1   2  22       79.02       82.72      5.83 o 
   0   2  22        2.40        2.23      3.29 o 
   1   2  22       79.16       82.53      5.90 o 
   2   2  22       37.17       35.92      4.02 o 
   3   2  22      214.78      220.50     12.09 o 
   4   2  22       41.52       38.29      4.56 o 
  -4   3  22        3.51        0.18      3.58 o 
  -3   3  22       21.25       22.26      4.31 o 
  -2   3  22       61.52       56.49      7.32 o 
  -1   3  22       52.07       61.63      5.30 o 
   0   3  22       11.48       15.34      3.78 o 
   1   3  22       52.17       58.39      5.79 o 
   2   3  22       61.54       51.56      4.61 o 
   3   3  22       21.41       17.59      4.16 o 
   4   3  22        3.52        2.04      3.50 o 
  -3   4  22        6.89        4.88      3.67 o 
  -2   4  22      101.12      107.11      6.66 o 
  -1   4  22       54.84       46.29      4.83 o 
   0   4  22       74.83       66.67      5.52 o 
   1   4  22       54.74       55.14      5.30 o 
   2   4  22      101.56      117.60      7.09 o 
   3   4  22        6.87       -1.67      4.05 o 
  -2   5  22       38.94       49.80      5.14 o 
  -1   5  22       37.75       45.93      5.94 o 
   0   5  22       14.21       13.53      3.92 o 
   1   5  22       37.61       44.99      5.09 o 
   2   5  22       39.03       42.18      4.73 o 
  -1   6  22       91.44       94.36      6.46 o 
   0   6  22      166.30      169.14      8.05 o 
   1   6  22       91.46       90.33      5.83 o 
   1   0  23        0.01       -3.41      2.81 o 
   2   0  23      710.19      729.88     17.54 o 
   3   0  23       29.98       43.82      5.18 o 
  -3   1  23        8.32       11.22      3.91 o 
  -2   1  23       26.43       20.93      4.20 o 
  -1   1  23        9.48        6.33      4.35 o 
   0   1  23       18.05       16.77      3.51 o 
   1   1  23        9.42       10.63      3.35 o 
   2   1  23       26.42       23.31      4.25 o 
   3   1  23        8.34       12.38      4.04 o 
  -3   2  23       62.65       71.86      5.82 o 
  -2   2  23       23.79       23.15      4.30 o 
  -1   2  23       32.98       26.84      4.51 o 
   0   2  23       86.19       85.62     12.70 o 
   1   2  23       32.97       35.73      6.31 o 
   2   2  23       23.87       22.20      4.36 o 
   3   2  23       62.76       70.05      5.98 o 
  -3   3  23       39.01       37.79      5.58 o 
  -2   3  23       23.32       18.84      4.13 o 
  -1   3  23       64.95       68.44      5.76 o 
   0   3  23      315.08      260.21     16.17 o 
   1   3  23       65.05       64.31      6.81 o 
   2   3  23       23.28       18.60      3.81 o 
   3   3  23       39.21       39.69      4.71 o 
  -2   4  23       21.00       28.26      4.84 o 
  -1   4  23       39.34       39.59      4.79 o 
   0   4  23      158.52      146.31      7.79 o 
   1   4  23       39.35       35.56      8.77 o 
   2   4  23       21.10       20.97      4.92 o 
   0   0  24       43.08       43.72     12.57 o 
   1   0  24      154.40      154.12      9.08 o 
   2   0  24       82.37       88.14      7.32 o 
  -2   1  24      130.71      123.65      7.40 o 
  -1   1  24        0.40        3.90      3.65 o 
   0   1  24       54.34       55.11      4.92 o 
   1   1  24        0.38       -4.13      3.00 o 
   2   1  24      130.85      126.94      7.54 o 
  -1   2  24       44.32       51.37      6.83 o 
   0   2  24       66.87       74.51      9.60 o 
   1   2  24       44.00       44.99      4.58 o 
   0   3  24       72.79       63.60      5.71 o 
                                                 
